# Supplementary material for: Reconstruction and analysis of nutrient-induced phosphorylation networks in Arabidopsis thaliana
Source: Front Plant Sci. 2013 Dec 24;4:540. doi: 10.3389/fpls.2013.00540 (PMC3872036; doi:10.3389/fpls.2013.00540)
Supplement: Figure S1 — Phosphopeptide motifs of extracted from peptides associated with proteins which have an absolute correlation coefficient greater than or equal to 0.8 with selected kinases based on the respective phosphorylation level profiles. The analysis was done for those kinases with at least 10 correlated proteins. Those proteins and their associated peptides were then interpreted as the kinase targets. motif-x (Schwartz and Gygi, 2005) was used with p-value threshold 0.01, the occurrence threshold was set to 10. [file DataSheet1.ZIP › supplementary file1.txt]

agi	Sequence with modifications	Sequence	treatment	change pattern	description	suba3
AT1G01050	IL(pS)SLSR	ILSSLSR	mannitol	NNUN	Symbols: AtPPa1 | AtPPa1 (Arabidopsis thaliana pyrophosphorylase 1); inorganic diphosphatase | chr1:31170-33153 REVERSE	cytosol
AT1G03910	LEQL(pS)EGEDDVEVNPGLTR	LEQLSEGEDDVEVNPGLTR	mannitol	NNNN	EXPRESSED IN: 25 plant structures; EXPRESSED DURING: 13 growth stages; CONTAINS InterPro DOMAIN/s: Cactin, central region (InterPro:IPR018816); BEST Arabidopsis thaliana protein match is: unknown protein (TAIR:AT2G36815.2); Has 11516 Blast hits to 6722 proteins in 356 species: Archae - 23; Bacteria - 259; Metazoa - 6122; Fungi - 1009; Plants - 493; Viruses - 33; Other Eukaryotes - 3577 (source: N…	nucleus
AT1G04390	SGMQE(pS)HLDR	SGMQESHLDR	mannitol	UNDU	protein binding | chr1:1179363-1183704 REVERSE	cytosol
AT1G05805	YGSAPG(pS)FLNSVVDEVIGGGSSNAR	YGSAPGSFLNSVVDEVIGGGSSNAR	mannitol	NDNN	basic helix-loop-helix (bHLH) family protein | chr1:1744773-1747693 FORWARD	nucleus
AT1G06190	KAELVELLGSD(s)(s)	KAELVELLGSDSS	mannitol	DNUN	ATP binding / ATPase, coupled to transmembrane movement of ions, phosphorylative mechanism | chr1:1892273-1894148 REVERSE	cytosol,nucleus
AT1G06410	(s)(y)(t)NLLDLASGNFPVMGR	SYTNLLDLASGNFPVMGR	mannitol	DNNN	Symbols: ATTPS7, TPS7, ATTPSA | ATTPS7; alpha,alpha-trehalose-phosphate synthase (UDP-forming)/ transferase, transferring glycosyl groups / trehalose-phosphatase | chr1:1955413-1958756 FORWARD	cytosol
AT1G07110	SL(pS)ASSFLIDTK	SLSASSFLIDTK	mannitol	DUNN	Symbols: F2KP, ATF2KP, FKFBP | F2KP (FRUCTOSE-2,6-BISPHOSPHATASE); fructose-2,6-bisphosphate 2-phosphatase | chr1:2178104-2184148 REVERSE	cytosol
AT1G07990	TRD(pS)DEEDRDYDVAALANNLSQAFR	TRDSDEEDRDYDVAALANNLSQAFR	mannitol	NNNN	SIT4 phosphatase-associated family protein | chr1:2477157-2483138 FORWARD	cytosol
AT1G08420	QL(pS)IDQFENEGR	QLSIDQFENEGR	mannitol	NNNN	Symbols: BSL2 | kelch repeat-containing protein / serine/threonine phosphoesterase family protein | chr1:2649773-2657061 FORWARD	nucleus
AT1G09780	AHGTAVGLPSEDDMGN(pS)EVGHNALGAGR	AHGTAVGLPSEDDMGNSEVGHNALGAGR	mannitol	NNNN	2,3-biphosphoglycerate-independent phosphoglycerate mutase, putative / phosphoglyceromutase, putative | chr1:3165370-3167869 REVERSE	cytosol
AT1G10870	(s)G(s)LTEGSLGYNTIDLR	SGSLTEGSLGYNTIDLR	mannitol	NNUN	Symbols: AGD4 | AGD4 (ARF-GAP domain 4); ARF GTPase activator/ protein binding / zinc ion binding | chr1:3616610-3623758 REVERSE	endoplasmic reticulum,golgi
AT1G11320	FVFE(t)(s)LR	FVFETSLR	mannitol	UNDN	unknown protein | chr1:3807128-3808875 FORWARD	plastid
AT1G11360	SPTVVTVQP(s)(s)PRFPISTPTAGAQR	SPTVVTVQPSSPRFPISTPTAGAQR	mannitol	NNNN	universal stress protein (USP) family protein | chr1:3821460-3823053 REVERSE	nucleus
AT1G15750	AP(pS)PVNNPLLGGIPK	APSPVNNPLLGGIPK	mannitol	NNND	Symbols: WSIP1, TPL | TPL (TOPLESS); protein binding / protein homodimerization/ transcription repressor | chr1:5414817-5420630 REVERSE	cytosol
AT1G19530	(pS)LTREEIDTFWK	SLTREEIDTFWK	mannitol	NNNN	unknown protein | chr1:6763915-6764971 FORWARD	nucleus
AT1G21380	GNSVPATAPTPIPLVSINHDDDDDE(pS)DDDFLQLAHR	GNSVPATAPTPIPLVSINHDDDDDESDDDFLQLAHR	mannitol	NNDN	VHS domain-containing protein / GAT domain-containing protein | chr1:7485636-7488713 REVERSE	nucleus
AT1G21510	EASLS(oxM)K(t)(t)KPR	EASLSMKTTKPR	mannitol	NUDU	unknown protein | chr1:7531312-7532629 REVERSE	nucleus
AT1G22530	EILQ(s)E(s)FKEEG(y)LASELQEAEKNALAELK	EILQSESFKEEGYLASELQEAEKNALAELK	mannitol	UUDN	Symbols: PATL2 | PATL2 (PATELLIN 2); transporter | chr1:7955493-7958442 REVERSE	plasma membrane
AT1G23190	ATGAFIL(pT)ASHNPGGPTEDFGIK	ATGAFILTASHNPGGPTEDFGIK	mannitol	NUNN	phosphoglucomutase, cytoplasmic, putative / glucose phosphomutase, putative | chr1:8219869-8224469 FORWARD	cytosol
AT1G24300	NN(pS)LLSGIIDGGR	NNSLLSGIIDGGR	mannitol	NNNN	LOCATED IN: chloroplast; EXPRESSED IN: cultured cell; CONTAINS InterPro DOMAIN/s: GYF (InterPro:IPR003169); BEST Arabidopsis thaliana protein match is: GYF domain-containing protein (TAIR:AT1G27430.1); Has 21766 Blast hits to 10819 proteins in 514 species: Archae - 0; Bacteria - 738; Metazoa - 8216; Fungi - 1952; Plants - 1070; Viruses - 89; Other Eukaryotes - 9701 (source: NCBI BLink). | chr1:86…	cytosol
AT1G27430	(s)N(s)VDQMLLEQQMLNELQK	SNSVDQMLLEQQMLNELQK	mannitol	NDNN	GYF domain-containing protein | chr1:9520911-9526928 REVERSE	cytosol
AT1G35580	AVG(s)HC(s)LSEMDDLDLTR	AVGSHCSLSEMDDLDLTR	mannitol	NDUN	Symbols: CINV1 | CINV1 (cytosolic invertase 1); beta-fructofuranosidase | chr1:13122204-13125264 REVERSE	cytosol
AT1G35580	RSA(pS)WPQL	RSASWPQL	mannitol	NNNU	Symbols: CINV1 | CINV1 (cytosolic invertase 1); beta-fructofuranosidase | chr1:13122204-13125264 REVERSE	cytosol
AT1G36730	NVTPFIEWLQNAE(pS)ESEEE	NVTPFIEWLQNAESESEEE	mannitol	NNNN	eukaryotic translation initiation factor 5, putative / eIF-5, putative | chr1:13898210-13900831 REVERSE	cytosol
AT1G42550	(s)GE(s)VDDESENYLSDLGK	SGESVDDESENYLSDLGK	mannitol	NDUN	Symbols: PMI1 | PMI1 (PLASTID MOVEMENT IMPAIRED1) | chr1:15977014-15979952 FORWARD	cytosol
AT1G47840	(pT)VVAMDGAL(pY)EK	TVVAMDGALYEK	mannitol	DUND	Symbols: HXK3 | HXK3 (HEXOKINASE 3); ATP binding / fructokinase/ glucokinase/ hexokinase | chr1:17616107-17618894 REVERSE	plastid
AT1G48590	(oxM)KPSL(oxM)D(pS)LLGLLR	MKPSLMDSLLGLLR	mannitol	NNDN	C2 domain-containing protein | chr1:17962580-17964427 FORWARD	cytosol
AT1G52070	SLIFKT(pS)K	SLIFKTSK	mannitol	NNNN	jacalin lectin family protein | chr1:19364888-19366924 REVERSE	extracellular
AT1G52380	LAPAEAVVEDNQKA(pS)DIEEGDEVDSK	LAPAEAVVEDNQKASDIEEGDEVDSK	mannitol	NNNN	Ran-binding protein 1 domain-containing protein / RanBP1 domain-containing protein | chr1:19508983-19511539 FORWARD	nucleus
AT1G53310	MA(pS)IDVHLR	MASIDVHLR	mannitol	DUDN	Symbols: ATPPC1 | ATPPC1 (PHOSPHOENOLPYRUVATE CARBOXYLASE 1); catalytic/ phosphoenolpyruvate carboxylase | chr1:19884027-19888276 REVERSE	cytosol
AT1G54890	LS(pY)EGKEISLPK	LSYEGKEISLPK	mannitol	NNNN	late embryogenesis abundant protein-related / LEA protein-related | chr1:20463083-20464470 FORWARD	extracellular
AT1G55150	IKTTCI(pY)GGVPK	IKTTCIYGGVPK	mannitol	NNDU	DEAD box RNA helicase, putative (RH20) | chr1:20574480-20577320 FORWARD	nucleus
AT1G62250	SSPNIAI(pS)LLR	SSPNIAISLLR	mannitol	UNDU	unknown protein | chr1:22995437-22997613 REVERSE	plastid
AT1G66200	(pS)LLADLVNLDISDNSEK	SLLADLVNLDISDNSEK	mannitol	NNDN	Symbols: ATGSR2 | ATGSR2; copper ion binding / glutamate-ammonia ligase | chr1:24655210-24657638 REVERSE	cytosol
AT1G68090	KSMKGLG(pT)DDTALIR	KSMKGLGTDDTALIR	mannitol	UNDN	Symbols: ANNAT5, ANN5 | ANN5; calcium ion binding / calcium-dependent phospholipid binding | chr1:25519442-25520774 REVERSE	cytosol
AT1G70320	VSG(s)EHGF(s)LNEPLGISENK	VSGSEHGFSLNEPLGISENK	mannitol	NNNN	Symbols: UPL2 | UPL2 (UBIQUITIN-PROTEIN LIGASE 2); ubiquitin-protein ligase | chr1:26488522-26501281 REVERSE	cytosol
AT1G72160	SMIPQNLG(pS)FKEESSK	SMIPQNLGSFKEESSK	mannitol	NUDU	SEC14 cytosolic factor family protein / phosphoglyceride transfer family protein | chr1:27153581-27155664 REVERSE	cytosol
AT1G74690	KV(s)(s)Q(s)IEPPAVEDPQIELEK	KVSSQSIEPPAVEDPQIELEK	mannitol	NNNN	Symbols: IQD31 | IQD31 (IQ-domain 31); calmodulin binding | chr1:28061159-28064625 REVERSE	nucleus
AT1G74690	SGGMLETQNVGPEEI(pS)DDEIELPEGK	SGGMLETQNVGPEEISDDEIELPEGK	mannitol	DNUN	Symbols: IQD31 | IQD31 (IQ-domain 31); calmodulin binding | chr1:28061159-28064625 REVERSE	nucleus
AT1G76580	DV(oxM)ALL(pT)ALVCAQGR	DVMALLTALVCAQGR	mannitol	UDDN	transcription factor | chr1:28734234-28738917 FORWARD	nucleus
AT1G76970	APPPVQIVDINHDDEDDE(pS)DDEFAR	APPPVQIVDINHDDEDDESDDEFAR	mannitol	NNNN	VHS domain-containing protein / GAT domain-containing protein | chr1:28922666-28925404 REVERSE	nucleus
AT1G80490	AP(pS)PVNNPLLGSLPK	APSPVNNPLLGSLPK	mannitol	UDUN	Symbols: TPR1 | TPR1 (TOPLESS-RELATED 1) | chr1:30260903-30267038 REVERSE	cytosol
AT1G80680	LMYAA(pS)DNEEDVMQDVKEDSAK	LMYAASDNEEDVMQDVKEDSAK	mannitol	NNNN	Symbols: SAR3, MOS3, PRE, NUP96 | SAR3 (SUPPRESSOR OF AUXIN RESISTANCE 3); porin | chr1:30324008-30328769 FORWARD	nucleus
AT2G05810	SLESLLQLL(pT)DNEK(pS)AR	SLESLLQLLTDNEKSAR	mannitol	NNNN	armadillo/beta-catenin repeat family protein | chr2:2214012-2217159 REVERSE	plastid,plasma membrane
AT2G17520	G(pS)DVSLKAGP(pS)KK	GSDVSLKAGPSKK	mannitol	UNND	Symbols: IRE1A, ATIRE1-2, IRE1-2 | IRE1A; endoribonuclease/ kinase | chr2:7617210-7621109 FORWARD	endoplasmic reticulum
AT2G20550	NADDIYSEFFGVS(pS)PSGPR	NADDIYSEFFGVSSPSGPR	mannitol	DNNN	DNAJ chaperone C-terminal domain-containing protein | chr2:8845802-8847309 REVERSE	cytosol
AT2G21470	ETENVE(pS)EDDDIMEVENPMMVSK	ETENVESEDDDIMEVENPMMVSK	mannitol	DNUN	Symbols: SAE2, ATSAE2, EMB2764 | SAE2 (SUMO-ACTIVATING ENZYME 2); SUMO activating enzyme | chr2:9198594-9202450 FORWARD	nucleus
AT2G27720	EE(pS)DDDMGFSLFE	EESDDDMGFSLFE	mannitol	UUDN	60S acidic ribosomal protein P2 (RPP2A) | chr2:11818696-11819578 FORWARD	cytosol
AT2G29190	N(t)SNQSPFNGGLNE(s)SDLVNALSGMNLSGSGGLDER	NTSNQSPFNGGLNESSDLVNALSGMNLSGSGGLDER	mannitol	NNNN	Symbols: APUM2 | APUM2 (Arabidopsis Pumilio 2); RNA binding / binding | chr2:12543812-12548494 REVERSE	cytosol,nucleus
AT2G30710	(s)L(s)ENDAGRNELFESPVEVEDHNSSK	SLSENDAGRNELFESPVEVEDHNSSK	mannitol	NDUN	RabGAP/TBC domain-containing protein | chr2:13085886-13089261 REVERSE	cytosol,nucleus
AT2G30930	ATSAL(s)EAKE(s)V(t)STAESVTASLTDAEK	ATSALSEAKESVTSTAESVTASLTDAEK	mannitol	NDNN	unknown protein | chr2:13162369-13163398 FORWARD	nucleus
AT2G32800	L(pS)HLLFHNHIPGNSVLRWK	LSHLLFHNHIPGNSVLRWK	mannitol	NNUN	Symbols: AP4.3A | AP4.3A; ATP binding / protein kinase/ protein serine/threonine kinase/ protein tyrosine kinase | chr2:13916452-13919179 FORWARD	cytosol
AT2G35050	GAE(s)(t)DA(t)LNAGVPLIDFMAADSGMR	GAESTDATLNAGVPLIDFMAADSGMR	mannitol	NNNN	protein kinase family protein | chr2:14769708-14775035 FORWARD	cytosol
AT2G38280	SH(pS)VSGDLHGVQPDPIAADILR	SHSVSGDLHGVQPDPIAADILR	mannitol	NNNN	Symbols: FAC1, ATAMPD | FAC1 (EMBRYONIC FACTOR1); AMP deaminase | chr2:16033448-16038876 REVERSE	plasma membrane
AT2G40116	ETLKVKV(pY)MGDGWR	ETLKVKVYMGDGWR	mannitol	#NV	phosphoinositide-specific phospholipase C family protein | chr2:16751714-16754535 FORWARD	cytosol,plasma membrane
AT2G41900	SSS(pS)FDGDEPDVSWVQSLVK	SSSSFDGDEPDVSWVQSLVK	mannitol	NNNN	zinc finger (CCCH-type) family protein | chr2:17490405-17493922 FORWARD	nucleus
AT2G42320	G(y)(t)(s)DEELEELDSPLTSIVDK	GYTSDEELEELDSPLTSIVDK	mannitol	NNNN	nucleolar protein gar2-related | chr2:17627962-17630797 FORWARD	nucleus
AT2G43160	KF(pS)EQNIGAPPSYEEAVSDSR	KFSEQNIGAPPSYEEAVSDSR	mannitol	NUNN	epsin N-terminal homology (ENTH) domain-containing protein | chr2:17948067-17953669 FORWARD	cytosol,nucleus
AT2G47330	AVDAGMLD(y)D(s)DDNPIVVDKR	AVDAGMLDYDSDDNPIVVDKR	mannitol	NDUN	DEAD/DEAH box helicase, putative | chr2:19428897-19431720 REVERSE	nucleus
AT2G47970	SIPGAPPVTPAG(pS)FGR	SIPGAPPVTPAGSFGR	mannitol	NNNN	NPL4 family protein | chr2:19629474-19631182 FORWARD	cytosol
AT3G01310	QG(pS)GIIGTFGQSEELR	QGSGIIGTFGQSEELR	mannitol	NDUN	acid phosphatase/ oxidoreductase/ transition metal ion binding | chr3:94177-101977 REVERSE	cytosol
AT3G01770	RDPE(pT)LQR	RDPETLQR	mannitol	UDUD	Symbols: ATBET10 | ATBET10 (Arabidopsis thaliana BROMODOMAIN AND EXTRATERMINAL DOMAIN PROTEIN 10); DNA binding | chr3:275411-278785 REVERSE	nucleus
AT3G03570	YSLVLDPNLDAG(pT)PR	YSLVLDPNLDAGTPR	mannitol	NNNN	FUNCTIONS IN: molecular_function unknown; INVOLVED IN: biological_process unknown; LOCATED IN: cytosol; EXPRESSED IN: 23 plant structures; EXPRESSED DURING: 13 growth stages; CONTAINS InterPro DOMAIN/s: Uncharacterised conserved protein UCP013022 (InterPro:IPR016607); BEST Arabidopsis thaliana protein match is: signal transducer (TAIR:AT4G40050.1); Has 153 Blast hits to 150 proteins in 45 species…	cytosol,plasma membrane
AT3G04710	DLPVV(pS)PEAKAKAAEAK	DLPVVSPEAKAKAAEAK	mannitol	NNNN	ankyrin repeat family protein | chr3:1278079-1281118 FORWARD	cytosol
AT3G05420	QGSGGVWGWLAGSPQEKDDD(pS)P	QGSGGVWGWLAGSPQEKDDDSP	mannitol	NNNN	Symbols: ACBP4 | ACBP4 (ACYL-COA BINDING PROTEIN 4); acyl-CoA binding | chr3:1561778-1567250 FORWARD	cytosol
AT3G05420	TLEAPLPG(pS)L(pS)AVNNATTR	TLEAPLPGSLSAVNNATTR	mannitol	NNUN	Symbols: ACBP4 | ACBP4 (ACYL-COA BINDING PROTEIN 4); acyl-CoA binding | chr3:1561778-1567250 FORWARD	cytosol
AT3G09200	VEEKEE(pS)DEEDYGGDFGLFDEE	VEEKEESDEEDYGGDFGLFDEE	mannitol	NNNN	60S acidic ribosomal protein P0 (RPP0B) | chr3:2823090-2825114 REVERSE	cytosol
AT3G11250	VEEKKEE(pS)DEEDYEGGFGLFDEE	VEEKKEESDEEDYEGGFGLFDEE	mannitol	NNUD	60S acidic ribosomal protein P0 (RPP0C) | chr3:3521357-3523001 FORWARD	cytosol
AT3G11940	A(pT)AADVDAEIQQALTNEVK	ATAADVDAEIQQALTNEVK	mannitol	NDNN	Symbols: ATRPS5A, AML1 | ATRPS5A (RIBOSOMAL PROTEIN 5A); structural constituent of ribosome | chr3:3777895-3779467 REVERSE	cytosol
AT3G13300	TSGLPSQTSGAGSAYATLPQLPL(pS)PR	TSGLPSQTSGAGSAYATLPQLPLSPR	mannitol	NNNN	Symbols: VCS | VCS (VARICOSE); nucleotide binding / protein homodimerization | chr3:4303874-4310213 FORWARD	cytosol
AT3G14415	MEI(t)NV(t)EYDAIAK	MEITNVTEYDAIAK	mannitol	UNDN	(S)-2-hydroxy-acid oxidase, peroxisomal, putative / glycolate oxidase, putative / short chain alpha-hydroxy acid oxidase, putative | chr3:4818298-4821006 FORWARD	peroxisome
AT3G14890	FFTPEEYFIPS(s)(t)(s)PG(t)	FFTPEEYFIPSSTSPGT	mannitol	NNNN	phosphoesterase | chr3:5008742-5013265 FORWARD	nucleus
AT3G15450	ID(pS)EGVLCGASFK	IDSEGVLCGASFK	mannitol	UNNN	unknown protein | chr3:5212984-5214121 FORWARD	cytosol
AT3G17205	QG(s)(s)DEDDMLIDDVPGLVLNK	QGSSDEDDMLIDDVPGLVLNK	mannitol	NDNN	Symbols: UPL6 | UPL6 (UBIQUITIN PROTEIN LIGASE 6); ubiquitin-protein ligase | chr3:5873294-5881525 FORWARD	cytosol
AT3G17365	DKGVYILIT(pY)GAPIYR	DKGVYILITYGAPIYR	mannitol	NNNN	catalytic/ methyltransferase | chr3:5946951-5948849 REVERSE	cytosol
AT3G17820	(pS)LLSDLVNLNLTDATGK	SLLSDLVNLNLTDATGK	mannitol	NNDN	Symbols: ATGSKB6, GLN1.3, GLN1;3 | ATGSKB6; copper ion binding / glutamate-ammonia ligase | chr3:6097414-6099595 FORWARD	cytosol
AT3G20780	YIPDA(pT)GAVYEVLK	YIPDATGAVYEVLK	mannitol	NNDU	Symbols: ATTOP6B, BIN3, HYP6, RHL3 | ATTOP6B (topoisomerase 6 subunit B); DNA topoisomerase (ATP-hydrolyzing)/ identical protein binding / protein binding | chr3:7263900-7268572 REVERSE	nucleus
AT3G22850	VG(pS)VQNWSKQI	VGSVQNWSKQI	mannitol	DNNN	unknown protein | chr3:8089003-8090470 FORWARD	cytosol
AT3G44750	TPNIEPQGY(pS)EEEEEEEEEVPAGNAAK	TPNIEPQGYSEEEEEEEEEVPAGNAAK	mannitol	NDUN	Symbols: HD2A, ATHD2A, HDA3, HDT1 | HDA3 (HISTONE DEACETYLASE 3); histone deacetylase/ nucleic acid binding / zinc ion binding | chr3:16297979-16299779 FORWARD	nucleus
AT3G45190	TRD(s)DDDEVHDRD(y)DLAGLANNLNQFR	TRDSDDDEVHDRDYDLAGLANNLNQFR	mannitol	NNND	SIT4 phosphatase-associated family protein | chr3:16541673-16548278 REVERSE	cytosol
AT3G48990	(oxM)D(pS)DTLSGLLENVAK	MDSDTLSGLLENVAK	mannitol	UNNU	AMP-dependent synthetase and ligase family protein | chr3:18158747-18161379 REVERSE	peroxisome
AT3G49010	AGD(s)(t)PEELANATQVQGDYLPIVR	AGDSTPEELANATQVQGDYLPIVR	mannitol	NDUN	Symbols: ATBBC1, BBC1, RSU2 | ATBBC1 (ARABIDOPSIS THALIANA BREAST BASIC CONSERVED 1); structural constituent of ribosome | chr3:18166769-18168580 REVERSE	cytosol
AT3G50370	VFEQQGIEAP(pS)DDDDFIEVR	VFEQQGIEAPSDDDDFIEVR	mannitol	NUNN	unknown protein | chr3:18676059-18684346 REVERSE	nucleus
AT3G55610	QLVN(s)(s)FADLQKPQMELDGK	QLVNSSFADLQKPQMELDGK	mannitol	NNUN	Symbols: P5CS2 | P5CS2 (DELTA 1-PYRROLINE-5-CARBOXYLATE SYNTHASE 2); catalytic/ glutamate 5-kinase/ glutamate-5-semialdehyde dehydrogenase/ oxidoreductase | chr3:20624020-20629093 REVERSE	cytosol
AT3G56850	ALG(pS)MNLDELLK	ALGSMNLDELLK	mannitol	NNNN	Symbols: AREB3, DPBF3 | AREB3 (ABA-RESPONSIVE ELEMENT BINDING PROTEIN 3); DNA binding / transcription activator/ transcription factor | chr3:21046341-21048516 REVERSE	nucleus
AT3G58600	SIETTIPSIILPPPPPGPL(pS)PVTTAQK	SIETTIPSIILPPPPPGPLSPVTTAQK	mannitol	NNNN	FUNCTIONS IN: molecular_function unknown; INVOLVED IN: endocytosis; LOCATED IN: membrane; EXPRESSED IN: 24 plant structures; EXPRESSED DURING: 13 growth stages; CONTAINS InterPro DOMAIN/s: Adaptin ear-binding coat-associated protein 1 NECAP-1 (InterPro:IPR012466); BEST Arabidopsis thaliana protein match is: ATNAP4 (Arabidopsis thaliana non-intrinsic ABC protein 4); ATPase, coupled to transmembran…	nucleus
AT3G58640	VAA(oxM)A(t)KAGE(t)A(t)(oxM)AAD(oxM)VK	VAAMATKAGETATMAADMVK	mannitol	DUNN	protein kinase family protein | chr3:21686743-21693831 REVERSE	cytosol,plasma membrane
AT3G63410	(pS)IPRPTLLSVTRTSTPR	SIPRPTLLSVTRTSTPR	mannitol	NNNN	Symbols: APG1, VTE3, IEP37, E37 | APG1 (ALBINO OR PALE GREEN MUTANT 1); 2-methyl-6-phytyl-1,4-benzoquinone methyltransferase/ S-adenosylmethionine-dependent methyltransferase/ methyltransferase | chr3:23415589-23417119 REVERSE	plastid
AT3G63460	LEDTAADALDLDDSNEAAAFAMDNGEDFFNNFPAKPD(pT)PVSTSAK	LEDTAADALDLDDSNEAAAFAMDNGEDFFNNFPAKPDTPVSTSAK	mannitol	DNNN	WD-40 repeat family protein | chr3:23430644-23437344 REVERSE	cytosol
AT4G00752	YSLDNNPSSVL(pS)PR	YSLDNNPSSVLSPR	mannitol	NNUN	UBX domain-containing protein | chr4:317564-320895 REVERSE	nucleus
AT4G01480	IL(pS)SLSKR	ILSSLSKR	mannitol	DNNN	Symbols: AtPPa5 | AtPPa5 (Arabidopsis thaliana pyrophosphorylase 5); inorganic diphosphatase/ pyrophosphatase | chr4:626118-628055 FORWARD	cytosol
AT4G02510	KVVEGD(pS)AEEDENKLPVEDIVSSR	KVVEGDSAEEDENKLPVEDIVSSR	mannitol	NNNN	Symbols: TOC159, TOC86, PPI2, TOC160, ATTOC159 | TOC159 (TRANSLOCON AT THE OUTER ENVELOPE MEMBRANE OF CHLOROPLASTS 159); transmembrane receptor | chr4:1104766-1109600 FORWARD	plastid
AT4G02560	(oxM)RAL(pY)MQSKNSK	MRALYMQSKNSK	mannitol	UNDU	Symbols: LD | LD (luminidependens); transcription factor | chr4:1123490-1128421 REVERSE	nucleus
AT4G03080	QL(pS)LDQFQNESR	QLSLDQFQNESR	mannitol	NUNN	Symbols: BSL1 | kelch repeat-containing serine/threonine phosphoesterase family protein | chr4:1359655-1365475 REVERSE	nucleus
AT4G05150	I(s)(t)PELPPPVFIKPE(pS)PEPVSTPK	ISTPELPPPVFIKPESPEPVSTPK	mannitol	NDUN	octicosapeptide/Phox/Bem1p (PB1) domain-containing protein | chr4:2660338-2662908 FORWARD	nucleus
AT4G05180	FYIQPL(pS)PTEAAAR	FYIQPLSPTEAAAR	mannitol	NNNN	Symbols: PSBQ, PSBQ-2, PSII-Q | PSBQ-2; calcium ion binding | chr4:2671822-2673243 REVERSE	plastid
AT4G08170	V(pY)IVGEAIR	VYIVGEAIR	mannitol	NNNN	inositol 1,3,4-trisphosphate 5/6-kinase family protein | chr4:5163399-5167179 REVERSE	cytosol
AT4G09160	(s)LG(s)FKEETNKISDLSETELNALQELR	SLGSFKEETNKISDLSETELNALQELR	mannitol	NDNN	SEC14 cytosolic factor family protein / phosphoglyceride transfer family protein | chr4:5839683-5842394 FORWARD	cytosol
AT4G09560	MPK(pS)MIIR	MPKSMIIR	mannitol	NNDU	peptidase/ protein binding / zinc ion binding | chr4:6041342-6043840 REVERSE	plasma membrane
AT4G09720	F(pS)MQYKATIGADFVTK	FSMQYKATIGADFVTK	mannitol	NNND	Symbols: ATRABG3A | Ras-related GTP-binding protein, putative | chr4:6132917-6135183 FORWARD	cytosol
AT4G10120	IR(pS)EMQIWSEDDKSSR	IRSEMQIWSEDDKSSR	mannitol	NNNN	Symbols: ATSPS4F | ATSPS4F; sucrose-phosphate synthase/ transferase, transferring glycosyl groups | chr4:6314789-6319936 FORWARD	cytosol
AT4G10730	SA(pS)VGNWILDSK	SASVGNWILDSK	mannitol	NDUN	ATP binding / kinase/ protein kinase/ protein serine/threonine kinase/ protein tyrosine kinase | chr4:6609418-6614883 REVERSE	cytosol
AT4G11270	SL(pS)GISLNEPK	SLSGISLNEPK	mannitol	NNUN	transducin family protein / WD-40 repeat family protein | chr4:6854364-6859664 FORWARD	mitochondrion
AT4G11740	EAPVNDDDEMDIDDVIPAPQ(pS)PLSMFNAAR	EAPVNDDDEMDIDDVIPAPQSPLSMFNAAR	mannitol	NNUN	Symbols: SAY1 | SAY1 | chr4:7071860-7075501 FORWARD	nucleus
AT4G11740	LAAP(s)(s)PFDDDSDDVDEQPLVR	LAAPSSPFDDDSDDVDEQPLVR	mannitol	NNNN	Symbols: SAY1 | SAY1 | chr4:7071860-7075501 FORWARD	nucleus
AT4G12770	FENVFSSISS(pS)PTK	FENVFSSISSSPTK	mannitol	NNNN	heat shock protein binding | chr4:7506382-7511566 REVERSE	nucleus
AT4G13350	(s)M(s)APSLQPLQGVPSGGLQSSEVKPSGR	SMSAPSLQPLQGVPSGGLQSSEVKPSGR	mannitol	NNUN	Symbols: NIG | NIG (NSP (NUCLEAR SHUTTLE PROTEIN)-INTERACTING GTPASE); GTP binding / GTPase | chr4:7769770-7773666 REVERSE	cytosol,nucleus
AT4G14180	LLNFL(pS)LR	LLNFLSLR	mannitol	NNNN	Symbols: AtPRD1 | AtPRD1 (Arabidopsis thaliana Putative Recombination initiation Defect 1); protein binding / protein homodimerization | chr4:8178330-8183515 FORWARD	nucleus
AT4G19490	SI(pS)DASSQSLSSILNNPHGGK	SISDASSQSLSSILNNPHGGK	mannitol	NNNN	Symbols: ATVPS54, VPS54 | protein binding | chr4:10615796-10623521 FORWARD	plastid
AT4G22670	SFVVEE(pS)DDDMDETEEVKPK	SFVVEESDDDMDETEEVKPK	mannitol	NUNN	Symbols: AtHip1 | AtHip1 (Arabidopsis thaliana Hsp70-interacting protein 1); binding | chr4:11918080-11920910 FORWARD	cytosol
AT4G22670	VEEEEEEDEIVE(pS)DVELEGDTVEPDNDPPQK	VEEEEEEDEIVESDVELEGDTVEPDNDPPQK	mannitol	NNUN	Symbols: AtHip1 | AtHip1 (Arabidopsis thaliana Hsp70-interacting protein 1); binding | chr4:11918080-11920910 FORWARD	cytosol
AT4G23680	ATSG(t)YV(t)EVPLKGSAEK	ATSGTYVTEVPLKGSAEK	mannitol	UNNN	major latex protein-related / MLP-related | chr4:12336186-12337482 REVERSE	cytosol
AT4G24800	LIDTDGDYHIDPNDPNYD(pS)GEEPFELVGATLSDPLDDYKK	LIDTDGDYHIDPNDPNYDSGEEPFELVGATLSDPLDDYKK	mannitol	NNNN	MA3 domain-containing protein | chr4:12781916-12785197 FORWARD	cytosol
AT4G25890	KKEE(pS)EEEEGDFGFDLFG	KKEESEEEEGDFGFDLFG	mannitol	UNDN	60S acidic ribosomal protein P3 (RPP3A) | chr4:13159484-13160495 REVERSE	cytosol
AT4G27430	GNDNWDAFQNLLLKDND(pS)EPEELLR	GNDNWDAFQNLLLKDNDSEPEELLR	mannitol	NNNN	Symbols: CIP7 | CIP7 (COP1-INTERACTING PROTEIN 7); transcription activator | chr4:13718679-13723047 FORWARD	nucleus
AT4G27450	VD(pS)EGVLCGANFK	VDSEGVLCGANFK	mannitol	NNUN	unknown protein | chr4:13727484-13728886 REVERSE	cytosol
AT4G29810	IISQLEPEVL(pS)PIKPADDQLSLSDLDMVK	IISQLEPEVLSPIKPADDQLSLSDLDMVK	mannitol	NNNN	Symbols: ATMKK2, MKK2, MK1 | ATMKK2 (ARABIDOPSIS THALIANA MAP KINASE KINASE 2); MAP kinase kinase/ kinase | chr4:14593039-14595269 REVERSE	cytosol
AT4G30190	GLDIETPSHY(pT)V	GLDIETPSHYTV	mannitol	NUNN	Symbols: AHA2, PMA2 | AHA2; ATPase/ hydrogen-exporting ATPase, phosphorylative mechanism | chr4:14770499-14776056 REVERSE	plasma membrane
AT4G30890	TDPIGLDNLSM(pS)DGESDPVYK	TDPIGLDNLSMSDGESDPVYK	mannitol	NNUN	Symbols: UBP24 | UBP24 (UBIQUITIN-SPECIFIC PROTEASE 24); ubiquitin thiolesterase/ ubiquitin-specific protease | chr4:15036096-15039263 REVERSE	nucleus
AT4G31630	DGIEWK(pS)HLVNIK	DGIEWKSHLVNIK	mannitol	NNDU	transcriptional factor B3 family protein | chr4:15325343-15327220 REVERSE	nucleus
AT4G33240	(s)P(t)(s)LAKILGIYQV(pS)(pS)KHLK	SPTSLAKILGIYQVSSKHLK	mannitol	UNNN	1-phosphatidylinositol-4-phosphate 5-kinase/ ATP binding / phosphatidylinositol phosphate kinase/ protein binding / zinc ion binding | chr4:16029252-16037634 REVERSE	cytosol
AT4G36550	H(pS)IIILKNLC(pS)TEKGR	HSIIILKNLCSTEKGR	mannitol	DUDN	binding / ubiquitin-protein ligase | chr4:17245400-17248461 REVERSE	nucleus
AT4G37460	ISIKSSK(oxM)(pS)HK	ISIKSSKMSHK	mannitol	NNNN	Symbols: SRFR1 | SRFR1 (SUPPRESSOR OF RPS4-RLD 1); protein complex scaffold | chr4:17608378-17615776 REVERSE	cytosol
AT4G38470	IELQSQSWPMQQSF(pS)PEKENGQTGAR	IELQSQSWPMQQSFSPEKENGQTGAR	mannitol	NNUN	protein kinase family protein | chr4:17999432-18003681 FORWARD	cytosol
AT4G38550	SNYDKEQFEDLYEQDGDV(pT)PR	SNYDKEQFEDLYEQDGDVTPR	mannitol	UDUN	LOCATED IN: chloroplast; EXPRESSED IN: 21 plant structures; EXPRESSED DURING: 13 growth stages; CONTAINS InterPro DOMAIN/s: Phospholipase-like, arabidopsis (InterPro:IPR007942); BEST Arabidopsis thaliana protein match is: unknown protein (TAIR:AT2G20950.1); Has 2527 Blast hits to 1973 proteins in 273 species: Archae - 3; Bacteria - 103; Metazoa - 1039; Fungi - 619; Plants - 503; Viruses - 44; Oth…	nucleus
AT5G03630	AQP(pS)VESLEVLSK	AQPSVESLEVLSK	mannitol	NUNN	Symbols: ATMDAR2 | ATMDAR2; monodehydroascorbate reductase (NADH) | chr5:922166-924683 REVERSE	cytosol
AT5G04290	IDIQALTQKYGGGV(pT)VQK	IDIQALTQKYGGGVTVQK	mannitol	NUDN	Symbols: KTF1 | KTF1 (KOW DOMAIN-CONTAINING TRANSCRIPTION FACTOR 1); nucleotide binding | chr5:1196069-1202653 FORWARD	nucleus
AT5G04420	(s)A(s)DEEEDGTVQRQGSAGVWGLFGR	SASDEEEDGTVQRQGSAGVWGLFGR	mannitol	NNNN	kelch repeat-containing protein | chr5:1246604-1249943 REVERSE	cytosol
AT5G07350	IGIWQYGDIE(pS)DDEDTGPAR	IGIWQYGDIESDDEDTGPAR	mannitol	NNUN	tudor domain-containing protein / nuclease family protein | chr5:2319790-2325419 REVERSE	nucleus
AT5G07390	(oxM)LSQNLMVPQ(pS)R	MLSQNLMVPQSR	mannitol	UNDU	Symbols: ATRBOHA | ATRBOHA (respiratory burst oxidase homolog A); calcium ion binding | chr5:2335895-2339913 REVERSE	plasma membrane
AT5G08080	GQ(s)(s)REGDVELGEQQGGDQGLEDFFKK	GQSSREGDVELGEQQGGDQGLEDFFKK	mannitol	NNNN	Symbols: SYP132, ATSYP132 | SYP132 (SYNTAXIN OF PLANTS 132); SNAP receptor | chr5:2588342-2591316 FORWARD	plasma membrane
AT5G09850	FNQPGDLEPPSLIADED(pS)PVQK	FNQPGDLEPPSLIADEDSPVQK	mannitol	NNUN	transcription elongation factor-related | chr5:3063251-3065889 REVERSE	nucleus
AT5G10470	SDAALLNLEEGS(pS)PIPNPSTAAEDSR	SDAALLNLEEGSSPIPNPSTAAEDSR	mannitol	NNNN	kinesin motor protein-related | chr5:3289925-3297373 REVERSE	cytosol
AT5G12370	(s)(s)(s)VNSVPLILDIEDFK	SSSVNSVPLILDIEDFK	mannitol	NUNN	Symbols: SEC10 | SEC10 (EXOCYST COMPLEX COMPONENT SEC10) | chr5:4002775-4008804 REVERSE	plasma membrane
AT5G13240	SSDTDSS(pS)PVDLLLSR	SSDTDSSSPVDLLLSR	mannitol	NNNN	transcription regulator | chr5:4225005-4227613 REVERSE	cytosol
AT5G16730	KQPEEENGEL(pS)E(pS)EKDYDLLPK	KQPEEENGELSESEKDYDLLPK	mannitol	NNNN	LOCATED IN: chloroplast; EXPRESSED IN: 23 plant structures; EXPRESSED DURING: 13 growth stages; CONTAINS InterPro DOMAIN/s: Spectrin/alpha-actinin (InterPro:IPR018159); BEST Arabidopsis thaliana protein match is: unknown protein (TAIR:AT3G02930.1); Has 241703 Blast hits to 112530 proteins in 2711 species: Archae - 2642; Bacteria - 41887; Metazoa - 104467; Fungi - 18239; Plants - 8786; Viruses - 1…	nucleus
AT5G16880	GGFHGGGG(pS)GDDMMDDLDEMIFGKK	GGFHGGGGSGDDMMDDLDEMIFGKK	mannitol	NNDN	VHS domain-containing protein / GAT domain-containing protein | chr5:5548914-5551463 FORWARD	cytosol
AT5G17330	VLSHAV(s)E(s)DVSVHSTFASR	VLSHAVSESDVSVHSTFASR	mannitol	NNNN	Symbols: GAD, GAD1 | GAD; calmodulin binding / glutamate decarboxylase | chr5:5711012-5715075 FORWARD	cytosol
AT5G20280	IN(pS)AESMELWASQQK	INSAESMELWASQQK	mannitol	NUNN	Symbols: ATSPS1F | ATSPS1F (sucrose phosphate synthase 1F); sucrose-phosphate synthase/ transferase, transferring glycosyl groups | chr5:6844714-6850154 REVERSE	cytosol
AT5G20490	EN(pS)GFGFLLTR	ENSGFGFLLTR	mannitol	NDUN	Symbols: XIK, ATXIK, XI-17 | XIK; motor/ protein binding | chr5:6926623-6936825 REVERSE	endoplasmic reticulum
AT5G20720	NKIDI(pT)VP(pT)GAQII(pY)SK	NKIDITVPTGAQIIYSK	mannitol	UDNN	Symbols: CPN20, CPN10, CHCPN10, ATCPN21, CPN21 | CPN20 (CHAPERONIN 20); calmodulin binding | chr5:7014674-7016481 FORWARD	plastid
AT5G24350	A(pT)ALI(pT)IL(pS)WLAK	ATALITILSWLAK	mannitol	NNNN	FUNCTIONS IN: molecular_function unknown; INVOLVED IN: biological_process unknown; LOCATED IN: cellular_component unknown; EXPRESSED IN: 23 plant structures; EXPRESSED DURING: 13 growth stages; CONTAINS InterPro DOMAIN/s: Secretory pathway Sec39 (InterPro:IPR013244); Has 170 Blast hits to 130 proteins in 45 species: Archae - 0; Bacteria - 5; Metazoa - 90; Fungi - 13; Plants - 54; Viruses - 0; Oth…	nucleus
AT5G27610	(pS)FKKL(pS)EHELLQEK	SFKKLSEHELLQEK	mannitol	NNND	Symbols: ATALY1, ALY1 | DNA binding / transcription factor | chr5:9764135-9769903 FORWARD	nucleus
AT5G28400	LSE(pT)GNAVKGSSSNKR	LSETGNAVKGSSSNKR	mannitol	NNDU	unknown protein | chr5:10344024-10348234 REVERSE	nucleus
AT5G35430	(t)(s)(s)LLSSSVASDTLR	TSSLLSSSVASDTLR	mannitol	NDUN	binding | chr5:13661923-13666015 FORWARD	cytosol
AT5G38480	DNLTLW(t)(s)DM(t)DEAGDEIKEASKPDGAE	DNLTLWTSDMTDEAGDEIKEASKPDGAE	mannitol	NUDN	Symbols: GRF3, RCI1 | GRF3 (GENERAL REGULATORY FACTOR 3); ATP binding / protein binding / protein phosphorylated amino acid binding | chr5:15409697-15411516 FORWARD	cytosol
AT5G39320	FDWDHPLHLQPM(s)P(t)TVK	FDWDHPLHLQPMSPTTVK	mannitol	NUNN	UDP-glucose 6-dehydrogenase, putative | chr5:15742762-15744943 FORWARD	extracellular
AT5G40450	E(s)(s)DEALVSMLASR	ESSDEALVSMLASR	mannitol	UDNN	unknown protein | chr5:16184650-16193678 REVERSE	nucleus
AT5G43830	TVANSPEALQ(pS)PHSSESAFALK	TVANSPEALQSPHSSESAFALK	mannitol	NUNN	unknown protein | chr5:17622336-17624329 REVERSE	cytosol
AT5G47430	ILEAGND(s)(t)ENVG(pS)VGHIPDLESAR	ILEAGNDSTENVGSVGHIPDLESAR	mannitol	NNUN	zinc ion binding | chr5:19235631-19241221 REVERSE	nucleus
AT5G47700	DEPAEE(pS)DGDLGFGLFD	DEPAEESDGDLGFGLFD	mannitol	NNNN	60S acidic ribosomal protein P1 (RPP1C) | chr5:19327803-19328983 REVERSE	cytosol
AT5G48720	(oxM)EVH(pS)ETRSALKR	MEVHSETRSALKR	mannitol	DUNN	Symbols: XRI, XRI1 | XRI1 (X-RAY INDUCED TRANSCRIPT 1) | chr5:19758881-19761721 FORWARD	nucleus
AT5G51820	ANGGFIMSA(pS)HNPGGPEYDWGIK	ANGGFIMSASHNPGGPEYDWGIK	mannitol	NUNN	Symbols: PGM, ATPGMP, PGM1, STF1 | PGM (PHOSPHOGLUCOMUTASE); phosphoglucomutase | chr5:21063368-21068057 REVERSE	plastid
AT5G52800	(t)(s)SVLLP(pT)GRFK	TSSVLLPTGRFK	mannitol	NDDN	DNA primase | chr5:21395944-21399419 FORWARD	nucleus
AT5G52960	SSDAEEV(s)D(t)EDEWLK	SSDAEEVSDTEDEWLK	mannitol	DNNN	unknown protein | chr5:21477146-21478437 FORWARD	plastid
AT5G54600	(pY)LIKTGELIDTIEKWK	YLIKTGELIDTIEKWK	mannitol	NDUN	50S ribosomal protein L24, chloroplast (CL24) | chr5:22182978-22184567 FORWARD	plastid
AT5G57330	LELSAVPSSYS(pS)GQLDPK	LELSAVPSSYSSGQLDPK	mannitol	DUNN	aldose 1-epimerase family protein | chr5:23218214-23221089 FORWARD	cytosol
AT5G61210	(t)(t)SEPSLADMTNPFGGER	TTSEPSLADMTNPFGGER	mannitol	NNNN	Symbols: SNAP33, ATSNAP33, SNP33, ATSNAP33B | SNAP33 (SOLUBLE N-ETHYLMALEIMIDE-SENSITIVE FACTOR ADAPTOR PROTEIN 33); SNAP receptor/ protein binding | chr5:24623299-24625631 FORWARD	nucleus
AT5G61780	TGIWEYGDIQ(pS)DDEDNVPVR	TGIWEYGDIQSDDEDNVPVR	mannitol	NNUN	tudor domain-containing protein / nuclease family protein | chr5:24821258-24826969 FORWARD	nucleus
AT5G62810	(pS)WVPPQPPPVAMAEAVEAIR	SWVPPQPPPVAMAEAVEAIR	mannitol	UNNN	Symbols: PEX14, ATPEX14, PED2 | PEX14; protein binding / protein transporter | chr5:25220147-25223789 FORWARD	peroxisome
AT5G63220	VPVPPHLVDV(pS)DDEDVQNLQESLGEAR	VPVPPHLVDVSDDEDVQNLQESLGEAR	mannitol	NNUN	unknown protein | chr5:25353034-25355500 REVERSE	cytosol
AT5G63480	ASEMQNGLG(s)PE(s)EDEIEKLEEQALSLR	ASEMQNGLGSPESEDEIEKLEEQALSLR	mannitol	NNNN	unknown protein | chr5:25417265-25418635 FORWARD	nucleus
AT1G04210	SSALTLLSEISGLKCL(pT)R	SSALTLLSEISGLKCLTR	NH4	NNND	leucine-rich repeat family protein / protein kinase family protein | chr1:1114405-1119739 FORWARD	nucleus
AT1G33490	I(t)GGPHFPL(t)(s)DALKK	ITGGPHFPLTSDALKK	NH4	NUNN	unknown protein | chr1:12150690-12152394 REVERSE	endoplasmic reticulum
AT1G33770	(pT)VIVERPSR	TVIVERPSR	NH4	NDUN	protein kinase family protein | chr1:12242126-12244462 FORWARD	nucleus
AT1G49700	M(pT)YMYDHDHIPK	MTYMYDHDHIPK	NH4	NNNN	unknown protein | chr1:18388792-18390496 REVERSE	nucleus
AT1G57990	QTTAEGSANPEPDQIL(pS)PR	QTTAEGSANPEPDQILSPR	NH4	NNDN	Symbols: ATPUP18 | ATPUP18; purine transmembrane transporter | chr1:21441505-21442920 REVERSE	plasma membrane
AT1G58390	D(pY)E(pS)DFVGLEVNVKK	DYESDFVGLEVNVKK	NH4	NNNN	disease resistance protein (CC-NBS-LRR class), putative | chr1:21690962-21694447 REVERSE	cytosol
AT1G63640	FEV(pS)DIEQGDMVPVLQSLK	FEVSDIEQGDMVPVLQSLK	NH4	NNDU	kinesin motor protein-related | chr1:23589043-23595821 REVERSE	cytosol,nucleus
AT1G65950	IATAVEGVVR(s)(s)R	IATAVEGVVRSSR	NH4	NNNN	ABC1 family protein | chr1:24546704-24551144 REVERSE	mitochondrion
AT1G66200	(pS)LLADLVNLDISDNSEK	SLLADLVNLDISDNSEK	NH4	NNNN	Symbols: ATGSR2 | ATGSR2; copper ion binding / glutamate-ammonia ligase | chr1:24655210-24657638 REVERSE	cytosol
AT1G70320	ASDNSVSASS(s)(t)AER	ASDNSVSASSSTAER	NH4	NNNN	Symbols: UPL2 | UPL2 (UBIQUITIN-PROTEIN LIGASE 2); ubiquitin-protein ligase | chr1:26488522-26501281 REVERSE	cytosol
AT1G71880	(pT)AGDLAGPSASVK	TAGDLAGPSASVK	NH4	NNNN	Symbols: SUC1, ATSUC1 | SUC1 (Sucrose-proton symporter 1); carbohydrate transmembrane transporter/ sucrose:hydrogen symporter/ sugar:hydrogen symporter | chr1:27054180-27056341 FORWARD	plasma membrane
AT1G72100	A(pT)(pS)VGILVGLFGHVLSR	ATSVGILVGLFGHVLSR	NH4	NNNN	late embryogenesis abundant domain-containing protein / LEA domain-containing protein | chr1:27127212-27128978 FORWARD	extracellular
AT1G72350	AAELSVLCGAQIGIITF(pS)R	AAELSVLCGAQIGIITFSR	NH4	UDNN	MADS-box protein (AGL60) | chr1:27239273-27239947 REVERSE	nucleus
AT1G72880	TSKNNGL(pS)AALVSNLQDVLSK	TSKNNGLSAALVSNLQDVLSK	NH4	NNNN	acid phosphatase survival protein SurE, putative | chr1:27423385-27426135 REVERSE	cytosol
AT1G77140	MQGNV(s)KHV(t)LVTEMSK	MQGNVSKHVTLVTEMSK	NH4	NDUN	Symbols: VPS45, ATVPS45 | VPS45 (VACUOLAR PROTEIN SORTING 45); protein transporter | chr1:28984025-28987983 FORWARD	plasma membrane
AT1G78400	VNCGPGHGI(pS)VGSLGKFK	VNCGPGHGISVGSLGKFK	NH4	UNND	glycoside hydrolase family 28 protein / polygalacturonase (pectinase) family protein | chr1:29498281-29499682 REVERSE	extracellular
AT1G79190	A(t)DAI(t)SRQER	ATDAITSRQER	NH4	NNNN	binding | chr1:29788639-29794175 FORWARD	plasma membrane
AT2G06140	IDDIKV(t)LF(s)K	IDDIKVTLFSK	NH4	NNNN	transposable element gene | chr2:2392860-2394904 FORWARD	#NV
AT2G06200	RSGY(oxM)DDFF(pS)IEPSGSIK	RSGYMDDFFSIEPSGSIK	NH4	NNND	Symbols: AtGRF6 | AtGRF6 (GROWTH-REGULATING FACTOR 6); transcription activator | chr2:2426271-2427323 FORWARD	nucleus
AT2G18960	(pT)LHGLQPK	TLHGLQPK	NH4	DUDD	Symbols: AHA1, PMA, OST2 | AHA1 (ARABIDOPSIS H+ ATPASE 1); ATPase/ hydrogen-exporting ATPase, phosphorylative mechanism / protein binding | chr2:8221631-8227622 FORWARD	plasma membrane
AT2G21940	FRGL(pS)LAR	FRGLSLAR	NH4	DUDU	shikimate kinase, putative | chr2:9350716-9353231 FORWARD	plastid
AT2G26510	INEL(oxM)P(pT)RFL	INELMPTRFL	NH4	NDUD	Symbols: PDE135 | PDE135 (pigment defective embryo 135); transmembrane transporter | chr2:11273911-11277630 FORWARD	plasma membrane
AT2G26540	RSSVL(y)PA(s)LK	RSSVLYPASLK	NH4	NNNN	Symbols: HEMD | HEMD; uroporphyrinogen-III synthase | chr2:11287365-11290360 REVERSE	plastid
AT2G36800	TQVPVET(pY)VPAGDWK	TQVPVETYVPAGDWK	NH4	NDUU	Symbols: DOGT1, UGT73C5 | DOGT1 (DON-GLUCOSYLTRANSFERASE 1); UDP-glycosyltransferase/ cis-zeatin O-beta-D-glucosyltransferase/ glucosyltransferase/ quercetin 4'-O-glucosyltransferase/ quercetin 7-O-glucosyltransferase/ trans-zeatin O-beta-D-glucosyltransferase/ transferase, transf | chr2:15423380-15425016 REVERSE	plasma membrane
AT2G39010	(pS)QLHELHA	SQLHELHA	NH4	NNND	Symbols: PIP2E, PIP2;6 | PIP2E (PLASMA MEMBRANE INTRINSIC PROTEIN 2E); water channel | chr2:16291477-16294034 FORWARD	plasma membrane
AT2G39350	DGEIMAVLGA(s)G(s)GK	DGEIMAVLGASGSGK	NH4	NNNN	ABC transporter family protein | chr2:16430085-16432557 REVERSE	plasma membrane
AT2G41360	(pY)ISTSINT(pT)KNNNNNNK	YISTSINTTKNNNNNNK	NH4	NNND	FUNCTIONS IN: molecular_function unknown; INVOLVED IN: biological_process unknown; CONTAINS InterPro DOMAIN/s: Cyclin-like F-box (InterPro:IPR001810), Galactose oxidase/kelch, beta-propeller (InterPro:IPR011043), Kelch-type beta propeller (InterPro:IPR015915); BEST Arabidopsis thaliana protein match is: kelch repeat-containing F-box family protein (TAIR:AT2G44630.1); Has 346 Blast hits to 337 pro…	cytosol
AT2G41990	HAK(pT)D(pS)EATSIDAAALSPPR	HAKTDSEATSIDAAALSPPR	NH4	NNNN	unknown protein | chr2:17527257-17528937 FORWARD	plastid
AT2G43795	NY(pS)SDISR	NYSSDISR	NH4	NNNN	unknown protein | chr2:18140944-18142369 REVERSE	nucleus
AT2G45460	IS(pS)QNGASPSP(pS)LNSK	ISSQNGASPSPSLNSK	NH4	NNNN	forkhead-associated domain-containing protein / FHA domain-containing protein | chr2:18736839-18741690 REVERSE	nucleus
AT3G02700	SGQAA(s)IVAAA(pS)VLL(s)SPLR	SGQAASIVAAASVLLSSPLR	NH4	NNNN	NC domain-containing protein | chr3:581541-582949 REVERSE	cytosol
AT3G04820	VIYPSNDIAEI(pY)HDLAKK	VIYPSNDIAEIYHDLAKK	NH4	NNNN	pseudouridine synthase | chr3:1321228-1325953 REVERSE	mitochondrion
AT3G06500	A(pY)GKLTGD(pY)TLQER	AYGKLTGDYTLQER	NH4	NNNN	beta-fructofuranosidase, putative / invertase, putative / saccharase, putative / beta-fructosidase, putative | chr3:2012079-2015705 FORWARD	mitochondrion
AT3G11490	EE(pT)LDNFEAE(oxM)K	EETLDNFEAEMK	NH4	NNNN	rac GTPase activating protein, putative | chr3:3617523-3619567 REVERSE	cytosol
AT3G11964	QMEGLAVG(pT)LK	QMEGLAVGTLK	NH4	NNNN	RNA binding | chr3:3793957-3806626 REVERSE	nucleus
AT3G19515	VSLA(t)(t)(y)MVVGASPKK	VSLATTYMVVGASPKK	NH4	NNDU	FUNCTIONS IN: molecular_function unknown; INVOLVED IN: biological_process unknown; LOCATED IN: cellular_component unknown; EXPRESSED IN: 22 plant structures; EXPRESSED DURING: 13 growth stages; CONTAINS InterPro DOMAIN/s: Apoptosis inhibitory 5 (InterPro:IPR008383); BEST Arabidopsis thaliana protein match is: unknown protein (TAIR:AT1G23935.1); Has 489 Blast hits to 360 proteins in 69 species: Ar…	#NV
AT3G23400	(pY)(pS)FSPLTTPK	YSFSPLTTPK	NH4	NNNN	plastid-lipid associated protein PAP / fibrillin family protein | chr3:8376444-8378305 REVERSE	plastid
AT3G26240	(y)(s)KPNMVDILNLFK	YSKPNMVDILNLFK	NH4	NNDU	DC1 domain-containing protein | chr3:9603889-9607192 REVERSE	plasma membrane
AT3G26840	(pY)KIMGGVPVSHFNI(pY)K	YKIMGGVPVSHFNIYK	NH4	NNND	esterase/lipase/thioesterase family protein | chr3:9892794-9896337 FORWARD	plastid
AT3G27080	D(t)E(t)EFDRILLFEQIR	DTETEFDRILLFEQIR	NH4	NUNN	Symbols: TOM20-3 | TOM20-3 (TRANSLOCASE OF OUTER MEMBRANE 20 KDA SUBUNIT 3); P-P-bond-hydrolysis-driven protein transmembrane transporter | chr3:9985079-9986629 REVERSE	mitochondrion
AT3G27300	QG(pS)RGPAEADQLLK	QGSRGPAEADQLLK	NH4	NNNN	Symbols: G6PD5 | G6PD5 (glucose-6-phosphate dehydrogenase 5); glucose-6-phosphate dehydrogenase | chr3:10083049-10086696 REVERSE	cytosol
AT3G29770	NQLPR(s)(s)(s)SR	NQLPRSSSSR	NH4	NNNN	Symbols: ATMES11, MES11 | MES11 (METHYL ESTERASE 11); hydrolase | chr3:11648341-11650839 FORWARD	nucleus
AT3G55980	(pS)NLC(pS)SRTLTEIESR	SNLCSSRTLTEIESR	NH4	NNNN	Symbols: SZF1, ATSZF1 | SZF1 (SALT-INDUCIBLE ZINC FINGER 1); transcription factor | chr3:20776295-20778842 FORWARD	nucleus
AT3G56760	TAILKSS(pT)EATK	TAILKSSTEATK	NH4	NNND	calcium-dependent protein kinase, putative / CDPK, putative | chr3:21020558-21023756 REVERSE	cytosol
AT3G60280	AG(pY)DNCDSSGATQNFADGDTK	AGYDNCDSSGATQNFADGDTK	NH4	NNNN	Symbols: UCC3 | UCC3 (UCLACYANIN 3); copper ion binding / electron carrier | chr3:22279664-22280675 REVERSE	extracellular
AT3G61300	(m)(m)(pS)NLKLGVEVISAR	MMSNLKLGVEVISAR	NH4	NNNN	C2 domain-containing protein | chr3:22687570-22690619 FORWARD	cytosol
AT3G66652	IQDGW(pS)(pS)P(pS)LSLR	IQDGWSSPSLSLR	NH4	NNNN	fip1 motif-containing protein | chr3:2084030-2087556 FORWARD	nucleus
AT4G00730	(oxM)NFGSLFDNTPGGG(pS)TGAR	MNFGSLFDNTPGGGSTGAR	NH4	NNNN	Symbols: ANL2, AHDP | ANL2 (ANTHOCYANINLESS 2); transcription factor/ transcription regulator | chr4:299359-304508 REVERSE	nucleus
AT4G02710	GQLEEGEEAIEKLF(pT)VNR	GQLEEGEEAIEKLFTVNR	NH4	NDUU	kinase interacting family protein | chr4:1193516-1197061 REVERSE	nucleus
AT4G04630	EV(s)GVKQ(s)(s)APMNVPDW(s)K	EVSGVKQSSAPMNVPDWSK	NH4	NNNN	unknown protein | chr4:2331677-2332800 REVERSE	nucleus
AT4G11810	ERSIEEWQEYYIN(pY)K	ERSIEEWQEYYINYK	NH4	NNNN	SPX (SYG1/Pho81/XPR1) domain-containing protein | chr4:7105446-7108450 FORWARD	plasma membrane
AT4G16970	LLLSSGHPESVIDL(s)(s)K	LLLSSGHPESVIDLSSK	NH4	NNNN	ATP binding / kinase/ protein kinase/ protein serine/threonine kinase | chr4:9551428-9555784 REVERSE	nucleus
AT4G25510	GEFFITLE(s)PIL(s)DEHI(pS)K	GEFFITLESPILSDEHISK	NH4	UDUU	unknown protein | chr4:13027443-13028036 REVERSE	nucleus
AT4G25650	(pS)DANVV(pT)FR	SDANVVTFR	NH4	NNNN	Symbols: ACD1-LIKE | ACD1-LIKE (ACD1-LIKE); 2 iron, 2 sulfur cluster binding / electron carrier/ oxidoreductase | chr4:13080901-13083197 REVERSE	plastid
AT4G26030	INKDQTGGQ(pS)CR	INKDQTGGQSCR	NH4	NNNN	transcription factor | chr4:13205537-13206199 FORWARD	nucleus
AT4G27010	HG(pT)LRFLLETLR	HGTLRFLLETLR	NH4	NNND	unknown protein | chr4:13558466-13568296 FORWARD	nucleus
AT4G29540	LSSSL(s)(pY)(s)REDSR	LSSSLSYSREDSR	NH4	NNNN	bacterial transferase hexapeptide repeat-containing protein | chr4:14497729-14499933 FORWARD	mitochondrion
AT4G30190	(pT)LHGLQPK	TLHGLQPK	NH4	DUDD	Symbols: AHA2, PMA2 | AHA2; ATPase/ hydrogen-exporting ATPase, phosphorylative mechanism | chr4:14770499-14776056 REVERSE	plasma membrane
AT4G32230	IRT(pT)ISPLMGL(pS)HELVR	IRTTISPLMGLSHELVR	NH4	UNUD	unknown protein | chr4:15565295-15566971 REVERSE	cytosol
AT4G35390	NKPKPP(t)II(t)R	NKPKPPTIITR	NH4	DDUD	Symbols: AGF1 | AGF1 (AT-hook protein of GA feedback 1); transcription factor | chr4:16829326-16830692 FORWARD	nucleus
AT5G10550	L(pT)FTNAM(pS)YNPK	LTFTNAMSYNPK	NH4	NNNN	Symbols: GTE2 | GTE2 (Global transcription factor group E 2); DNA binding | chr5:3332855-3335232 REVERSE	nucleus
AT5G11400	GYIDET(pT)FAPSR	GYIDETTFAPSR	NH4	NNNN	protein kinase-related | chr5:3636614-3638059 REVERSE	cytosol
AT5G11510	HNM(pS)EIP(oxM)PYTKESK	HNMSEIPMPYTKESK	NH4	NNNN	Symbols: MYB3R-4, AtMYB3R4 | MYB3R-4 (myb domain protein 3R-4); DNA binding / transcription coactivator/ transcription factor | chr5:3679808-3684877 FORWARD	nucleus
AT5G13460	(pT)KPKDETLNEK	TKPKDETLNEK	NH4	NNNN	Symbols: IQD11 | IQD11 (IQ-domain 11); calmodulin binding | chr5:4315759-4318360 FORWARD	nucleus
AT5G16715	MLA(pS)EGIKR	MLASEGIKR	NH4	NNUN	Symbols: EMB2247 | EMB2247 (embryo defective 2247); ATP binding / aminoacyl-tRNA ligase/ nucleotide binding / valine-tRNA ligase | chr5:5485353-5493520 FORWARD	plastid
AT5G41790	K(pS)LSSMILEITDELK	KSLSSMILEITDELK	NH4	UNND	Symbols: CIP1 | CIP1 (COP1-INTERACTIVE PROTEIN 1); protein binding | chr5:16727530-16732847 FORWARD	cytosol,cytoskeleton
AT5G43280	DLGLV(pS)KVFGSK	DLGLVSKVFGSK	NH4	NDNU	Symbols: ATDCI1, DCI1 | ATDCI1 (DELTA(3,5),DELTA(2,4)-DIENOYL-COA ISOMERASE 1); delta3,5-delta2,4-dienoyl-CoA isomerase/ enoyl-CoA hydratase | chr5:17367888-17369314 FORWARD	peroxisome
AT5G51660	AENSLSSENPAALN(s)(s)GSSK	AENSLSSENPAALNSSGSSK	NH4	NUUN	Symbols: CPSF160, ATCPSF160 | CPSF160; nucleic acid binding | chr5:20980215-20989427 FORWARD	nucleus
AT5G65030	SSK(pS)EVVGR	SSKSEVVGR	NH4	NNNN	unknown protein | chr5:25975697-25976305 REVERSE	nucleus
AT5G65460	ILAD(pS)LGG(s)(s)K	ILADSLGGSSK	NH4	NNNN	kinesin motor protein-related | chr5:26161831-26169001 REVERSE	cytosol
AT1G01100	KDEPAEE(pS)DGDLGFGLFD	KDEPAEESDGDLGFGLFD	NO3	NNNN	60S acidic ribosomal protein P1 (RPP1A) | chr1:50090-51108 REVERSE	cytosol
AT1G02280	TIDVLL(pY)VDR	TIDVLLYVDR	NO3	NNNN	Symbols: TOC33, ATTOC33, PPI1 | TOC33 (TRANSLOCON AT THE OUTER ENVELOPE MEMBRANE OF CHLOROPLASTS 33); GTP binding / GTPase/ protein binding | chr1:448463-450425 REVERSE	plastid
AT1G04010	L(pT)FETALKLR	LTFETALKLR	NO3	NNDU	phosphatidate-sterol O-acyltransferase/ phosphatidylcholine-sterol O-acyltransferase/ phosphatidylethanolamine-sterol O-acyltransferase | chr1:1031200-1036237 REVERSE	plasma membrane
AT1G04210	SSALTLLSEISGLKCL(pT)R	SSALTLLSEISGLKCLTR	NO3	NNDU	leucine-rich repeat family protein / protein kinase family protein | chr1:1114405-1119739 FORWARD	nucleus
AT1G08090	EQSFAFSVQ(pS)PIVHTDK	EQSFAFSVQSPIVHTDK	NO3	NDUN	Symbols: ATNRT2:1, NRT2, NRT2;1AT, ACH1, LIN1, ATNRT2.1, NRT2.1 | ATNRT2:1 (NITRATE TRANSPORTER 2:1); nitrate transmembrane transporter | chr1:2524076-2526164 FORWARD	plasma membrane
AT1G09180	YYLGL(pT)NFTTGK	YYLGLTNFTTGK	NO3	UNND	Symbols: ATSAR1, ATSARA1A | ATSARA1A (ARABIDOPSIS THALIANA SECRETION-ASSOCIATED RAS SUPER FAMILY 1); GTP binding | chr1:2965023-2965972 FORWARD	endoplasmic reticulum
AT1G10520	LLAESKG(pY)R	LLAESKGYR	NO3	UNNN	DNA polymerase lambda (POLL) | chr1:3465964-3469248 FORWARD	nucleus
AT1G15690	QFN(t)IPGLMEGTAKPDYA(t)CVK	QFNTIPGLMEGTAKPDYATCVK	NO3	UNUD	Symbols: AVP1, ATAVP3, AVP-3 | AVP1; ATPase/ hydrogen-translocating pyrophosphatase | chr1:5398990-5402519 FORWARD	vacuole
AT1G20160	SAKSADASEG(pS)AR	SAKSADASEGSAR	NO3	DUDU	Symbols: ATSBT5.2 | ATSBT5.2; identical protein binding / serine-type endopeptidase | chr1:6990794-6993891 REVERSE	extracellular
AT1G24180	ESPIPDA(s)ELF(t)NMYVK	ESPIPDASELFTNMYVK	NO3	NNNN	Symbols: IAR4 | IAR4; oxidoreductase, acting on the aldehyde or oxo group of donors, disulfide as acceptor / pyruvate dehydrogenase (acetyl-transferring) | chr1:8560525-8563495 REVERSE	mitochondrion
AT1G30360	VAAASAAQ(pS)LHCQMVDKWTVTEAPEPR	VAAASAAQSLHCQMVDKWTVTEAPEPR	NO3	NUNN	Symbols: ERD4 | ERD4 (early-responsive to dehydration 4) | chr1:10715665-10718997 FORWARD	plasma membrane
AT1G32400	AANTPAEYD(pS)DDEYLAPR	AANTPAEYDSDDEYLAPR	NO3	NNNN	Symbols: TOM2A | TOM2A (TOBAMOVIRUS MULTIPLICATION 2A); protein binding | chr1:11689106-11691531 REVERSE	vacuole
AT1G33490	I(t)GGPHFPL(t)(s)DALKK	ITGGPHFPLTSDALKK	NO3	NNDN	unknown protein | chr1:12150690-12152394 REVERSE	endoplasmic reticulum
AT1G33770	(pT)VIVERPSR	TVIVERPSR	NO3	DNDN	protein kinase family protein | chr1:12242126-12244462 FORWARD	nucleus
AT1G42740	QTAK(pS)S(pT)APLLLNPPPK	QTAKSSTAPLLLNPPPK	NO3	UNNN	transposable element gene | chr1:16092685-16093839 REVERSE	#NV
AT1G53310	MA(pS)IDVHLR	MASIDVHLR	NO3	NNNN	Symbols: ATPPC1 | ATPPC1 (PHOSPHOENOLPYRUVATE CARBOXYLASE 1); catalytic/ phosphoenolpyruvate carboxylase | chr1:19884027-19888276 REVERSE	cytosol
AT1G57990	QTTAEGSANPEPDQIL(pS)PR	QTTAEGSANPEPDQILSPR	NO3	NNNN	Symbols: ATPUP18 | ATPUP18; purine transmembrane transporter | chr1:21441505-21442920 REVERSE	plasma membrane
AT1G63070	(pS)QL(pS)LALAILGK	SQLSLALAILGK	NO3	NNNN	pentatricopeptide (PPR) repeat-containing protein | chr1:23385324-23387167 REVERSE	mitochondrion
AT1G63640	FEV(pS)DIEQGDMVPVLQSLK	FEVSDIEQGDMVPVLQSLK	NO3	UDUD	kinesin motor protein-related | chr1:23589043-23595821 REVERSE	cytosol,nucleus
AT1G66200	(pS)LLADLVNLDISDNSEK	SLLADLVNLDISDNSEK	NO3	NNNN	Symbols: ATGSR2 | ATGSR2; copper ion binding / glutamate-ammonia ligase | chr1:24655210-24657638 REVERSE	cytosol
AT1G69380	A(pY)FLSTSIDLK	AYFLSTSIDLK	NO3	NUUD	unknown protein | chr1:26081566-26083606 REVERSE	mitochondrion
AT1G69870	IS(pS)PGSILDAEK	ISSPGSILDAEK	NO3	NNNN	proton-dependent oligopeptide transport (POT) family protein | chr1:26316027-26320220 FORWARD	plasma membrane
AT1G71880	(pT)AGDLAGPSASVK	TAGDLAGPSASVK	NO3	NNDU	Symbols: SUC1, ATSUC1 | SUC1 (Sucrose-proton symporter 1); carbohydrate transmembrane transporter/ sucrose:hydrogen symporter/ sugar:hydrogen symporter | chr1:27054180-27056341 FORWARD	plasma membrane
AT1G72100	A(pT)(pS)VGILVGLFGHVLSR	ATSVGILVGLFGHVLSR	NO3	NNNN	late embryogenesis abundant domain-containing protein / LEA domain-containing protein | chr1:27127212-27128978 FORWARD	extracellular
AT1G72880	TSKNNGL(pS)AALVSNLQDVLSK	TSKNNGLSAALVSNLQDVLSK	NO3	NNDU	acid phosphatase survival protein SurE, putative | chr1:27423385-27426135 REVERSE	cytosol
AT1G78800	QNL(pS)DV(pT)LTVAGGYDER	QNLSDVTLTVAGGYDER	NO3	UNNN	glycosyl transferase family 1 protein | chr1:29625659-29627989 REVERSE	cytosol,golgi
AT1G78900	GV(pS)VPALDKDCLWEFQPNK	GVSVPALDKDCLWEFQPNK	NO3	UNUD	Symbols: VHA-A | VHA-A (VACUOLAR ATP SYNTHASE SUBUNIT A); ATP binding / hydrogen ion transporting ATP synthase, rotational mechanism / hydrolase, acting on acid anhydrides, catalyzing transmembrane movement of substances / proton-transporting ATPase, rotational mechanism | chr1:29660184-29664951 FORWARD	vacuole,golgi
AT1G79190	A(t)DAI(t)SRQER	ATDAITSRQER	NO3	NNND	binding | chr1:29788639-29794175 FORWARD	plasma membrane
AT2G06140	IDDIKV(t)LF(s)K	IDDIKVTLFSK	NO3	DUDU	transposable element gene | chr2:2392860-2394904 FORWARD	#NV
AT2G18960	GLDIDTAGHHY(pT)V	GLDIDTAGHHYTV	NO3	NNNN	Symbols: AHA1, PMA, OST2 | AHA1 (ARABIDOPSIS H+ ATPASE 1); ATPase/ hydrogen-exporting ATPase, phosphorylative mechanism / protein binding | chr2:8221631-8227622 FORWARD	plasma membrane
AT2G21880	GQYHD(pS)VTDIIDPDQSR	GQYHDSVTDIIDPDQSR	NO3	NNNN	Symbols: ATRAB7A, ATRABG2 | ATRAB7A; GTP binding | chr2:9324633-9326321 REVERSE	cytosol
AT2G21940	FRGL(pS)LAR	FRGLSLAR	NO3	DUDU	shikimate kinase, putative | chr2:9350716-9353231 FORWARD	plastid
AT2G26510	INEL(oxM)P(pT)RFL	INELMPTRFL	NO3	NNDN	Symbols: PDE135 | PDE135 (pigment defective embryo 135); transmembrane transporter | chr2:11273911-11277630 FORWARD	plasma membrane
AT2G27710	EE(pS)DDDMGFSLFE	EESDDDMGFSLFE	NO3	NNNN	60S acidic ribosomal protein P2 (RPP2B) | chr2:11816772-11817867 FORWARD	cytosol
AT2G39010	(pS)QLHELHA	SQLHELHA	NO3	#NV	Symbols: PIP2E, PIP2;6 | PIP2E (PLASMA MEMBRANE INTRINSIC PROTEIN 2E); water channel | chr2:16291477-16294034 FORWARD	plasma membrane
AT2G47000	MSSIE(pS)FKQSSLR	MSSIESFKQSSLR	NO3	NNNN	Symbols: MDR4, PGP4, ABCB4, ATPGP4 | ABCB4 (ATP BINDING CASSETTE SUBFAMILY B4); ATPase, coupled to transmembrane movement of substances / xenobiotic-transporting ATPase | chr2:19309868-19314750 REVERSE	plasma membrane
AT2G47800	GITGLVTAE(pT)NSPTKPSDAVSVEK	GITGLVTAETNSPTKPSDAVSVEK	NO3	NNNN	Symbols: ATMRP4, EST3 | ATMRP4 (ARABIDOPSIS THALIANA MULTIDRUG RESISTANCE-ASSOCIATED PROTEIN 4); ATPase, coupled to transmembrane movement of substances / folic acid transporter | chr2:19574864-19580599 FORWARD	plasma membrane
AT3G02700	SGQAA(s)IVAAA(pS)VLL(s)SPLR	SGQAASIVAAASVLLSSPLR	NO3	NNNN	NC domain-containing protein | chr3:581541-582949 REVERSE	cytosol
AT3G06340	F(pS)H(pS)IPSFRLTGTEGR	FSHSIPSFRLTGTEGR	NO3	NNUD	DNAJ heat shock N-terminal domain-containing protein | chr3:1920207-1923311 REVERSE	nucleus
AT3G08510	EVP(pS)FIQR	EVPSFIQR	NO3	NNNN	Symbols: ATPLC2 | ATPLC2 (PHOSPHOLIPASE C 2); phospholipase C | chr3:2582362-2585851 REVERSE	plasma membrane
AT3G08710	VTSIIDSVPE(pS)PQRP	VTSIIDSVPESPQRP	NO3	NNNN	Symbols: ATH9 | ATH9 (thioredoxin H-type 9) | chr3:2645195-2646497 FORWARD	plasma membrane
AT3G14380	TDQ(pT)AIDESALVLNRTEK	TDQTAIDESALVLNRTEK	NO3	NNUD	integral membrane family protein | chr3:4802952-4803811 REVERSE	plasma membrane
AT3G21380	IFGQDTEVI(t)(s)LIFK	IFGQDTEVITSLIFK	NO3	NNNN	LOCATED IN: cellular_component unknown; CONTAINS InterPro DOMAIN/s: Mannose-binding lectin (InterPro:IPR001229); BEST Arabidopsis thaliana protein match is: MBP1 (MYROSINASE-BINDING PROTEIN 1); protein binding (TAIR:AT1G52040.1); Has 1279 Blast hits to 507 proteins in 33 species: Archae - 0; Bacteria - 0; Metazoa - 0; Fungi - 0; Plants - 1276; Viruses - 0; Other Eukaryotes - 3 (source: NCBI BLink…	cytosol,extracellular
AT3G24300	HGGFAYIYHDNDDE(pS)HRVDPG(pS)PFPR	HGGFAYIYHDNDDESHRVDPGSPFPR	NO3	NNNN	Symbols: AMT1;3, ATAMT1;3 | AMT1;3 (AMMONIUM TRANSPORTER 1;3); ammonium transmembrane transporter | chr3:8805631-8807388 REVERSE	plasma membrane
AT3G24300	SA(pT)PPRV	SATPPRV	NO3	NDNU	Symbols: AMT1;3, ATAMT1;3 | AMT1;3 (AMMONIUM TRANSPORTER 1;3); ammonium transmembrane transporter | chr3:8805631-8807388 REVERSE	plasma membrane
AT3G24840	(pS)IEQDLQKTK	SIEQDLQKTK	NO3	NNNN	SEC14 cytosolic factor, putative / phosphoglyceride transfer protein, putative | chr3:9066840-9070626 FORWARD	cytosol
AT3G48740	LGTVS(pS)PEPISVVR	LGTVSSPEPISVVR	NO3	NNNN	nodulin MtN3 family protein | chr3:18052466-18054755 REVERSE	plasma membrane
AT3G52390	IIV(pT)GGSLEESR	IIVTGGSLEESR	NO3	NNNN	tatD-related deoxyribonuclease family protein | chr3:19422988-19425183 REVERSE	cytosol
AT3G53420	SLG(pS)FR(pS)AANV	SLGSFRSAANV	NO3	NNNN	Symbols: PIP2A, PIP2, PIP2;1 | PIP2A (PLASMA MEMBRANE INTRINSIC PROTEIN 2A); water channel | chr3:19803655-19805713 REVERSE	plasma membrane
AT3G61260	L(pS)FVR	LSFVR	NO3	NDUU	DNA-binding family protein / remorin family protein | chr3:22675238-22676788 REVERSE	plasma membrane
AT3G63300	SHDDIV(t)L(t)AAAATALRGAATLK	SHDDIVTLTAAAATALRGAATLK	NO3	NNNN	phosphoinositide binding | chr3:23384988-23387842 FORWARD	nucleus
AT4G13510	HGGFAYMYFDDDE(pS)HK	HGGFAYMYFDDDESHK	NO3	NNNN	Symbols: AMT1;1, ATAMT1, ATAMT1;1 | AMT1;1 (AMMONIUM TRANSPORTER 1;1); ammonium transmembrane transporter | chr4:7858183-7859918 FORWARD	plasma membrane
AT4G13510	(pS)P(s)P(s)GANTTPTPV	SPSPSGANTTPTPV	NO3	NDUN	Symbols: AMT1;1, ATAMT1, ATAMT1;1 | AMT1;1 (AMMONIUM TRANSPORTER 1;1); ammonium transmembrane transporter | chr4:7858183-7859918 FORWARD	plasma membrane
AT4G23610	(pS)ETIPAKR	SETIPAKR	NO3	UNUD	unknown protein | chr4:12314025-12314829 FORWARD	plasma membrane
AT4G29810	IISQLEPEVL(pS)PIKPADDQLSLSDLD(oxM)VK	IISQLEPEVLSPIKPADDQLSLSDLDMVK	NO3	NNNN	Symbols: ATMKK2, MKK2, MK1 | ATMKK2 (ARABIDOPSIS THALIANA MAP KINASE KINASE 2); MAP kinase kinase/ kinase | chr4:14593039-14595269 REVERSE	cytosol
AT4G30190	GLDIETPSHY(pT)V	GLDIETPSHYTV	NO3	NNNN	Symbols: AHA2, PMA2 | AHA2; ATPase/ hydrogen-exporting ATPase, phosphorylative mechanism | chr4:14770499-14776056 REVERSE	plasma membrane
AT4G32230	IRT(pT)ISPLMGL(pS)HELVR	IRTTISPLMGLSHELVR	NO3	NUND	unknown protein | chr4:15565295-15566971 REVERSE	cytosol
AT4G35230	SY(pS)TNLAYTPPEYLR	SYSTNLAYTPPEYLR	NO3	NNNN	Symbols: BSK1 | BSK1 (BR-SIGNALING KINASE 1); ATP binding / binding / kinase/ protein kinase/ protein tyrosine kinase | chr4:16755112-16758091 REVERSE	plasma membrane
AT4G35390	NKPKPP(t)II(t)R	NKPKPPTIITR	NO3	DUDU	Symbols: AGF1 | AGF1 (AT-hook protein of GA feedback 1); transcription factor | chr4:16829326-16830692 FORWARD	nucleus
AT4G35600	VG(pS)GMIVAIK	VGSGMIVAIK	NO3	NNNN	Symbols: CONNEXIN 32 | CONNEXIN 32; ATP binding / kinase/ protein kinase/ protein serine/threonine kinase | chr4:16896237-16898876 FORWARD	plastid
AT5G01490	TV(pS)ASSLIR	TVSASSLIR	NO3	NDNN	Symbols: CAX4, ATCAX4 | CAX4 (CATION EXCHANGER 4); calcium:cation antiporter/ calcium:hydrogen antiporter/ cation:cation antiporter | chr5:195541-198524 FORWARD	plastid
AT5G02310	IEN(oxM)INQSL(pT)R	IENMINQSLTR	NO3	NNNN	Symbols: PRT6 | PRT6 (PROTEOLYSIS 6); ubiquitin-protein ligase | chr5:474279-482783 FORWARD	nucleus
AT5G24450	DRPDNLVLRLPVTS(pS)PK	DRPDNLVLRLPVTSSPK	NO3	NNNN	unknown protein | chr5:8348242-8353303 FORWARD	nucleus
AT5G24840	VTE(pY)VKER	VTEYVKER	NO3	NNDU	tRNA (guanine-N7-)-methyltransferase | chr5:8533787-8535043 REVERSE	cytosol
AT5G27150	GFVPFVPG(pS)PTER	GFVPFVPGSPTER	NO3	NNNN	Symbols: NHX1, ATNHX, AT-NHX1, ATNHX1 | NHX1 (NA+/H+ EXCHANGER); protein binding / sodium ion transmembrane transporter/ sodium:hydrogen antiporter | chr5:9553438-9557513 FORWARD	vacuole,plasma membrane
AT5G37430	L(oxM)SFQLLNILE(pS)AKK	LMSFQLLNILESAKK	NO3	NNNN	unknown protein | chr5:14842430-14844308 FORWARD	cytosol
AT5G37600	(pS)LVSDLINLNLSDSTDK	SLVSDLINLNLSDSTDK	NO3	NNNN	Symbols: ATGSR1, GLN1;1, GSR 1 | ATGSR1; copper ion binding / glutamate-ammonia ligase | chr5:14933336-14935841 REVERSE	cytosol
AT5G39320	FDWDHPLHLQPM(s)P(t)(t)VK	FDWDHPLHLQPMSPTTVK	NO3	NNNN	UDP-glucose 6-dehydrogenase, putative | chr5:15742762-15744943 FORWARD	extracellular
AT5G42030	QTLQF(s)E(t)LK	QTLQFSETLK	NO3	NNNN	Symbols: ABIL4 | ABIL4 (ABL INTERACTOR-LIKE PROTEIN 4) | chr5:16811384-16813183 REVERSE	nucleus
AT5G42800	MTGWMYFVSK(pT)LAEK	MTGWMYFVSKTLAEK	NO3	NNNN	Symbols: DFR, TT3, M318 | DFR (DIHYDROFLAVONOL 4-REDUCTASE); dihydrokaempferol 4-reductase | chr5:17164141-17165918 REVERSE	cytosol,golgi
AT5G43280	DLGLV(pS)KVFGSK	DLGLVSKVFGSK	NO3	UDUD	Symbols: ATDCI1, DCI1 | ATDCI1 (DELTA(3,5),DELTA(2,4)-DIENOYL-COA ISOMERASE 1); delta3,5-delta2,4-dienoyl-CoA isomerase/ enoyl-CoA hydratase | chr5:17367888-17369314 FORWARD	peroxisome
AT5G45380	VVEAYA(pS)GDEDVDVPAEELREEK	VVEAYASGDEDVDVPAEELREEK	NO3	NDUN	Symbols: ATDUR3, DUR3 | sodium:solute symporter family protein | chr5:18391124-18395894 FORWARD	plasma membrane
AT5G49890	KI(pS)GILDDGSVGFR	KISGILDDGSVGFR	NO3	NNNN	Symbols: CLC-C, ATCLC-C | CLC-C (CHLORIDE CHANNEL C); anion channel/ voltage-gated chloride channel | chr5:20288119-20292350 REVERSE	vacuole
AT5G49890	TTFG(pS)QILR	TTFGSQILR	NO3	NNNN	Symbols: CLC-C, ATCLC-C | CLC-C (CHLORIDE CHANNEL C); anion channel/ voltage-gated chloride channel | chr5:20288119-20292350 REVERSE	vacuole
AT5G54820	I(pS)GEVI(pS)RIINDLR	ISGEVISRIINDLR	NO3	NNNN	F-box family protein | chr5:22269859-22271777 FORWARD	plasma membrane
AT5G60100	EDLQ(pS)LEQTLK	EDLQSLEQTLK	NO3	NNNN	Symbols: APRR3, PRR3 | APRR3 (ARABIDOPSIS PSEUDO-RESPONSE REGULATOR 3); transcription regulator/ two-component response regulator | chr5:24197999-24201364 REVERSE	nucleus
AT5G60660	ALG(pS)FG(pS)FGSFR	ALGSFGSFGSFR	NO3	NNNN	Symbols: PIP2F, PIP2;4 | PIP2;4 (PLASMA MEMBRANE INTRINSIC PROTEIN 2;4); water channel | chr5:24375457-24376989 REVERSE	plasma membrane
AT5G61020	DYNKIDFPET(pY)TEAK	DYNKIDFPETYTEAK	NO3	NNND	Symbols: ECT3 | ECT3 | chr5:24557201-24559878 REVERSE	extracellular,plasma membrane
AT5G67385	AEA(pY)LNEVALK	AEAYLNEVALK	NO3	NNNN	protein binding / signal transducer | chr5:26884664-26887204 FORWARD	cytosol,plasma membrane
AT1G37130	SV(pS)TPFMNTTAK	SVSTPFMNTTAK	NO3	#NV	Symbols: NIA2, B29, NIA2-1, CHL3, NR, NR2, ATNR2 | NIA2 (NITRATE REDUCTASE 2); nitrate reductase (NADH)/ nitrate reductase | chr1:14158527-14161938 FORWARD	cytosol
AT1G01100	KDEPAEE(pS)DGDLGFGLFD	KDEPAEESDGDLGFGLFD	PO4	NNNN	60S acidic ribosomal protein P1 (RPP1A) | chr1:50090-51108 REVERSE	cytosol
AT1G05920	HPQEPQWLLQV(oxM)(pS)R	HPQEPQWLLQVMSR	PO4	NDNU	DNA binding | chr1:1796778-1798254 FORWARD	nucleus
AT1G10610	EKDVVVQNAND(pS)K	EKDVVVQNANDSK	PO4	NNNN	DNA binding / transcription factor | chr1:3506186-3509006 FORWARD	nucleus
AT1G11620	MATMDLS(pS)DLVEEILSR	MATMDLSSDLVEEILSR	PO4	NNNN	F-box family protein | chr1:3910833-3911924 FORWARD	cytosol
AT1G20160	SAKSADASEG(pS)AR	SAKSADASEGSAR	PO4	NDUN	Symbols: ATSBT5.2 | ATSBT5.2; identical protein binding / serine-type endopeptidase | chr1:6990794-6993891 REVERSE	extracellular
AT1G20823	VLQ(pS)LPK	VLQSLPK	PO4	NNNN	zinc finger (C3HC4-type RING finger) family protein | chr1:7238800-7239669 FORWARD	plasma membrane
AT1G24180	ESPIPDA(s)ELF(t)NMYVK	ESPIPDASELFTNMYVK	PO4	NNNN	Symbols: IAR4 | IAR4; oxidoreductase, acting on the aldehyde or oxo group of donors, disulfide as acceptor / pyruvate dehydrogenase (acetyl-transferring) | chr1:8560525-8563495 REVERSE	mitochondrion
AT1G29150	AGLQ(pY)VGPDLDA(oxM)K	AGLQYVGPDLDAMK	PO4	NNNN	Symbols: ATS9, RPN6 | ATS9 (ARABIDOPSIS NON-ATPASE SUBUNIT 9) | chr1:10180518-10182703 FORWARD	cytosol,nucleus
AT1G29710	SAI(pT)LLTNIR	SAITLLTNIR	PO4	DNUN	pentatricopeptide (PPR) repeat-containing protein | chr1:10387673-10389100 FORWARD	mitochondrion
AT1G31340	D(pY)NIEGGSVLHLVLALR	DYNIEGGSVLHLVLALR	PO4	UNNN	Symbols: RUB1, NEDD8, ATRUB1 | RUB1 (RELATED TO UBIQUITIN 1); protein binding | chr1:11217845-11219458 REVERSE	nucleus
AT1G31950	IITKA(pY)QEIAK	IITKAYQEIAK	PO4	NNNN	terpene synthase/cyclase family protein | chr1:11475807-11478194 FORWARD	cytosol,endoplasmic reticulum
AT1G33490	I(t)GGPHFPL(t)(s)DALKK	ITGGPHFPLTSDALKK	PO4	NNNN	unknown protein | chr1:12150690-12152394 REVERSE	endoplasmic reticulum
AT1G34440	LHSAT(pS)RP(t)(t)(s)IIKEIK	LHSATSRPTTSIIKEIK	PO4	NNNN	unknown protein | chr1:12591348-12592737 REVERSE	plasma membrane
AT1G48030	(pS)LPGITIDEK	SLPGITIDEK	PO4	UNNN	Symbols: mtLPD1 | mtLPD1 (mitochondrial lipoamide dehydrogenase 1); ATP binding / dihydrolipoyl dehydrogenase | chr1:17717139-17719141 REVERSE	mitochondrion
AT1G49475	(pS)ENVIILD	SENVIILD	PO4	UNNN	DNA binding / transcription factor | chr1:18312920-18314016 FORWARD	nucleus
AT1G51440	IPITVF(pS)FSGPRVGNLR	IPITVFSFSGPRVGNLR	PO4	UDNN	lipase class 3 family protein | chr1:19070913-19072694 FORWARD	plastid
AT1G52830	NNEEA(pS)KAIGYVK	NNEEASKAIGYVK	PO4	NDNN	Symbols: IAA6, SHY1 | IAA6 (INDOLE-3-ACETIC ACID 6); transcription factor | chr1:19672496-19673644 REVERSE	nucleus
AT1G53310	(oxM)A(pS)IDVHLR	MASIDVHLR	PO4	NNND	Symbols: ATPPC1 | ATPPC1 (PHOSPHOENOLPYRUVATE CARBOXYLASE 1); catalytic/ phosphoenolpyruvate carboxylase | chr1:19884027-19888276 REVERSE	cytosol
AT1G53480	LSNKAS(pT)SR	LSNKASTSR	PO4	NNNN	Symbols: ATMRD1, MRD1 | unknown protein | chr1:19963214-19964712 REVERSE	cytosol
AT1G53880	G(pS)SSSYKVVMGSR	GSSSSYKVVMGSR	PO4	NNNN	GTP binding / translation initiation factor | chr1:20115069-20118485 FORWARD	cytosol
AT1G55150	IKT(pT)CIYGGVPK	IKTTCIYGGVPK	PO4	NNNN	DEAD box RNA helicase, putative (RH20) | chr1:20574480-20577320 FORWARD	nucleus
AT1G57990	QTTAEGSANPEPDQIL(pS)PR	QTTAEGSANPEPDQILSPR	PO4	NNNN	Symbols: ATPUP18 | ATPUP18; purine transmembrane transporter | chr1:21441505-21442920 REVERSE	plasma membrane
AT1G59870	SL(pS)TADGNR	SLSTADGNR	PO4	DUND	Symbols: PEN3, PDR8, ATPDR8 | PEN3 (PENETRATION 3); ATPase, coupled to transmembrane movement of substances / cadmium ion transmembrane transporter | chr1:22034506-22040038 FORWARD	plasma membrane
AT1G62250	SSPNIAI(pS)LLR	SSPNIAISLLR	PO4	NNNN	unknown protein | chr1:22995437-22997613 REVERSE	plastid
AT1G64580	LIPIAF(pS)SSVK	LIPIAFSSSVK	PO4	NNNN	pentatricopeptide (PPR) repeat-containing protein | chr1:23985078-23988749 REVERSE	mitochondrion
AT1G66200	(pS)LLADLVNLDISDNSEK	SLLADLVNLDISDNSEK	PO4	NDUN	Symbols: ATGSR2 | ATGSR2; copper ion binding / glutamate-ammonia ligase | chr1:24655210-24657638 REVERSE	cytosol
AT1G66410	ADQL(pT)DEQISEFK	ADQLTDEQISEFK	PO4	NNNN	Symbols: CAM4, ACAM-4 | CAM4 (calmodulin 4); calcium ion binding / signal transducer | chr1:24774217-24775900 REVERSE	plasma membrane
AT1G68720	RDES(pS)TGVDSR	RDESSTGVDSR	PO4	NDUD	Symbols: TADA | TADA (TRNA ARGININE ADENOSINE DEAMINASE); catalytic/ hydrolase/ zinc ion binding | chr1:25804418-25808982 FORWARD	nucleus
AT1G71770	FEKLQG(pS)NLYLK	FEKLQGSNLYLK	PO4	UDNU	Symbols: PAB5 | PAB5 (POLY(A)-BINDING PROTEIN 5); RNA binding / poly(A) binding / translation initiation factor | chr1:26990508-26993447 REVERSE	nucleus
AT1G72090	VR(pT)VISEGVK	VRTVISEGVK	PO4	NNNN	radical SAM domain-containing protein / TRAM domain-containing protein | chr1:27123567-27126895 FORWARD	cytosol
AT1G72100	A(pT)(pS)VGILVGLFGHVLSR	ATSVGILVGLFGHVLSR	PO4	NNNN	late embryogenesis abundant domain-containing protein / LEA domain-containing protein | chr1:27127212-27128978 FORWARD	extracellular
AT1G75920	LVLALFSI(pY)FL(pS)IEAVR	LVLALFSIYFLSIEAVR	PO4	NNNN	family II extracellular lipase 5 (EXL5) | chr1:28505591-28507168 FORWARD	plasma membrane
AT1G77100	GVIL(pS)D(pS)VLYQDNNMKK	GVILSDSVLYQDNNMKK	PO4	NDNN	peroxidase, putative | chr1:28965772-28967066 REVERSE	extracellular
AT1G77885	KPAKQTV(pT)GEGDEK	KPAKQTVTGEGDEK	PO4	UNDN	unknown protein | chr1:29289873-29290915 FORWARD	cytosol
AT1G78400	VNCGPGHGI(pS)VGSLGKFK	VNCGPGHGISVGSLGKFK	PO4	DNNN	glycoside hydrolase family 28 protein / polygalacturonase (pectinase) family protein | chr1:29498281-29499682 REVERSE	extracellular
AT1G79190	A(t)DAI(t)SRQER	ATDAITSRQER	PO4	NNUN	binding | chr1:29788639-29794175 FORWARD	plasma membrane
AT1G80660	DE(s)IA(s)LPVDELIEK	DESIASLPVDELIEK	PO4	NDUD	Symbols: AHA9 | AHA9; hydrogen-exporting ATPase, phosphorylative mechanism | chr1:30316227-30319948 REVERSE	plasma membrane
AT1G80820	DVALGHVLVYEAPSA(pS)GR	DVALGHVLVYEAPSASGR	PO4	NDNN	Symbols: CCR2, ATCCR2 | CCR2 (CINNAMOYL COA REDUCTASE); cinnamoyl-CoA reductase | chr1:30370572-30372670 FORWARD	plasma membrane,endoplasmic reticulum
AT2G04280	I(t)TFL(t)(s)TSNATLR	ITTFLTSTSNATLR	PO4	NUNN	unknown protein | chr2:1480068-1482089 REVERSE	vacuole,golgi
AT2G05810	SLESLLQLL(pT)DNEK(pS)AR	SLESLLQLLTDNEKSAR	PO4	NNNN	armadillo/beta-catenin repeat family protein | chr2:2214012-2217159 REVERSE	plastid,plasma membrane
AT2G14440	QGTK(pY)LIR	QGTKYLIR	PO4	DUNN	leucine-rich repeat protein kinase, putative | chr2:6143073-6147419 FORWARD	plasma membrane
AT2G17850	FLVS(pS)GFK	FLVSSGFK	PO4	UNDN	FUNCTIONS IN: molecular_function unknown; INVOLVED IN: aging; LOCATED IN: endomembrane system; EXPRESSED IN: 9 plant structures; EXPRESSED DURING: 9 growth stages; CONTAINS InterPro DOMAIN/s: Rhodanese-like (InterPro:IPR001763); BEST Arabidopsis thaliana protein match is: unknown protein (TAIR:AT5G66170.2); Has 1960 Blast hits to 1954 proteins in 396 species: Archae - 22; Bacteria - 1018; Metazoa…	endoplasmic reticulum
AT2G18960	GLDIDTAGHHY(pT)V	GLDIDTAGHHYTV	PO4	UNNN	Symbols: AHA1, PMA, OST2 | AHA1 (ARABIDOPSIS H+ ATPASE 1); ATPase/ hydrogen-exporting ATPase, phosphorylative mechanism / protein binding | chr2:8221631-8227622 FORWARD	plasma membrane
AT2G18960	(pT)LHGLQPK	TLHGLQPK	PO4	NNNN	Symbols: AHA1, PMA, OST2 | AHA1 (ARABIDOPSIS H+ ATPASE 1); ATPase/ hydrogen-exporting ATPase, phosphorylative mechanism / protein binding | chr2:8221631-8227622 FORWARD	plasma membrane
AT2G24190	GIL(pS)DAENLTEVR	GILSDAENLTEVR	PO4	NNNN	short-chain dehydrogenase/reductase (SDR) family protein | chr2:10283621-10284980 REVERSE	cytosol
AT2G25330	KI(pT)GLYIK	KITGLYIK	PO4	DUND	meprin and TRAF homology domain-containing protein / MATH domain-containing protein | chr2:10788946-10791331 REVERSE	cytosol,nucleus
AT2G25670	EPEPQV(pY)WAPTPLKVK	EPEPQVYWAPTPLKVK	PO4	NNNN	unknown protein | chr2:10928664-10931062 REVERSE	cytosol
AT2G27030	ADQL(pT)DDQISEFK	ADQLTDDQISEFK	PO4	NNNN	Symbols: CAM5 | CAM5 (CALMODULIN 5); calcium ion binding | chr2:11532004-11534333 FORWARD	plasma membrane
AT2G27710	EE(pS)DDDMGFSLFE	EESDDDMGFSLFE	PO4	NNNN	60S acidic ribosomal protein P2 (RPP2B) | chr2:11816772-11817867 FORWARD	cytosol
AT2G28360	SGNEAAG(pT)ELAISGTIK	SGNEAAGTELAISGTIK	PO4	NDUN	INVOLVED IN: biological_process unknown; LOCATED IN: endomembrane system; EXPRESSED IN: 22 plant structures; EXPRESSED DURING: 13 growth stages; CONTAINS InterPro DOMAIN/s: SIT4 phosphatase-associated protein (InterPro:IPR007587); BEST Arabidopsis thaliana protein match is: SIT4 phosphatase-associated family protein (TAIR:AT1G07990.1); Has 1431 Blast hits to 1107 proteins in 182 species: Archae -…	cytosol
AT2G29190	LKG(pS)(pS)NVLGGVGDR	LKGSSNVLGGVGDR	PO4	NNNN	Symbols: APUM2 | APUM2 (Arabidopsis Pumilio 2); RNA binding / binding | chr2:12543812-12548494 REVERSE	cytosol,nucleus
AT2G35770	D(pS)PKS(oxM)LPIIK	DSPKSMLPIIK	PO4	NDDU	Symbols: scpl28 | scpl28 (serine carboxypeptidase-like 28); serine-type carboxypeptidase | chr2:15034037-15036518 REVERSE	extracellular
AT2G38160	ASAFPRSS(pS)VGK	ASAFPRSSSVGK	PO4	NNDU	unknown protein | chr2:15986643-15988522 REVERSE	nucleus
AT2G39010	(pS)QLHELHA	SQLHELHA	PO4	DUNN	Symbols: PIP2E, PIP2;6 | PIP2E (PLASMA MEMBRANE INTRINSIC PROTEIN 2E); water channel | chr2:16291477-16294034 FORWARD	plasma membrane
AT2G40770	FLVSG(pT)VEESIYK	FLVSGTVEESIYK	PO4	NNNN	ATP binding / DNA binding / helicase/ nucleic acid binding / protein binding / zinc ion binding | chr2:17013269-17021315 REVERSE	nucleus
AT2G42600	(oxM)A(pS)IDAQLR	MASIDAQLR	PO4	NNND	Symbols: ATPPC2 | ATPPC2 (PHOSPHOENOLPYRUVATE CARBOXYLASE 2); catalytic/ phosphoenolpyruvate carboxylase | chr2:17734369-17738973 REVERSE	cytosol
AT2G47060	GQQSLVTWA(pT)PK	GQQSLVTWATPK	PO4	DNNU	serine/threonine protein kinase, putative | chr2:19332904-19334971 REVERSE	cytosol
AT3G03940	L(pY)LIDLGLASR	LYLIDLGLASR	PO4	NNNN	protein kinase family protein | chr3:1014025-1019224 REVERSE	cytosol
AT3G05030	GFVPFVPG(pS)PTER	GFVPFVPGSPTER	PO4	DNNN	Symbols: NHX2, ATNHX2 | NHX2 (SODIUM HYDROGEN EXCHANGER 2); sodium ion transmembrane transporter/ sodium:hydrogen antiporter | chr3:1393298-1396784 REVERSE	vacuole
AT3G06340	F(pS)H(pS)IPSFRLTGTEGR	FSHSIPSFRLTGTEGR	PO4	NNNN	DNAJ heat shock N-terminal domain-containing protein | chr3:1920207-1923311 REVERSE	nucleus
AT3G08510	EIK(pT)IFEK	EIKTIFEK	PO4	DUNN	Symbols: ATPLC2 | ATPLC2 (PHOSPHOLIPASE C 2); phospholipase C | chr3:2582362-2585851 REVERSE	plasma membrane
AT3G09200	EE(pS)DEEDYGGDFGLFDEE	EESDEEDYGGDFGLFDEE	PO4	NNNN	60S acidic ribosomal protein P0 (RPP0B) | chr3:2823090-2825114 REVERSE	cytosol
AT3G11940	A(pT)AADVDAEIQQALTNEVK	ATAADVDAEIQQALTNEVK	PO4	NNNN	Symbols: ATRPS5A, AML1 | ATRPS5A (RIBOSOMAL PROTEIN 5A); structural constituent of ribosome | chr3:3777895-3779467 REVERSE	cytosol
AT3G13000	SLVED(pS)NLGVWISR	SLVEDSNLGVWISR	PO4	UNNN	transcription factor | chr3:4157968-4162065 REVERSE	nucleus
AT3G14840	LLEASVNNEKDEE(pS)VR	LLEASVNNEKDEESVR	PO4	NDNN	leucine-rich repeat family protein / protein kinase family protein | chr3:4988107-4994058 FORWARD	plasma membrane
AT3G17390	ME(s)FLF(t)(s)ESVNEGHPDK	MESFLFTSESVNEGHPDK	PO4	NNNN	Symbols: MTO3, SAMS3, MAT4 | MTO3 (METHIONINE OVER-ACCUMULATOR 3); methionine adenosyltransferase | chr3:5952187-5954084 REVERSE	nucleus,plasma membrane
AT3G17630	MVEHPGITL(pT)VYK	MVEHPGITLTVYK	PO4	NNNN	Symbols: ATCHX19, CHX19 | ATCHX19 (CATION/H+ EXCHANGER 19); monovalent cation:proton antiporter/ sodium:hydrogen antiporter | chr3:6029201-6031773 FORWARD	plasma membrane
AT3G18710	AI(pT)KIK	AITKIK	PO4	DUND	Symbols: PUB29, ATPUB29 | PUB29 (PLANT U-BOX 29); ubiquitin-protein ligase | chr3:6434083-6435561 REVERSE	cytosol
AT3G24550	GILP(pS)GKEVAVK	GILPSGKEVAVK	PO4	NNNN	Symbols: ATPERK1 | ATPERK1 (PROLINE EXTENSIN-LIKE RECEPTOR KINASE 1); ATP binding / protein kinase | chr3:8960258-8963568 FORWARD	plasma membrane
AT3G25280	IGLGLAL(s)(s)V(pS)(oxM)AVSAIVEAK	IGLGLALSSVSMAVSAIVEAK	PO4	NDUN	proton-dependent oligopeptide transport (POT) family protein | chr3:9206183-9208036 FORWARD	plasma membrane
AT3G42254	M(s)NH(s)TPR	MSNHSTPR	PO4	NNUD	transposable element gene | chr3:14415004-14415398 FORWARD	#NV
AT3G47950	E(pS)KFLK	ESKFLK	PO4	DUDD	Symbols: AHA4 | AHA4; ATPase/ hydrogen-exporting ATPase, phosphorylative mechanism | chr3:17692702-17697999 FORWARD	plasma membrane
AT3G48740	LGTVS(pS)PEPISVVR	LGTVSSPEPISVVR	PO4	NNNN	nodulin MtN3 family protein | chr3:18052466-18054755 REVERSE	plasma membrane
AT3G50240	KI(pS)(pS)ISVVK	KISSISVVK	PO4	NNNN	Symbols: KICP-02 | KICP-02; ATP binding / microtubule motor | chr3:18623262-18628888 REVERSE	cytosol
AT3G51400	IK(pS)(oxM)I(pT)NLDK	IKSMITNLDK	PO4	NNNN	unknown protein | chr3:19077850-19078955 REVERSE	nucleus
AT3G52400	TSVADG(s)(s)PPHSHNIEMSK	TSVADGSSPPHSHNIEMSK	PO4	NDNU	Symbols: SYP122, ATSYP122 | SYP122 (SYNTAXIN OF PLANTS 122); SNAP receptor | chr3:19425634-19427141 REVERSE	plasma membrane
AT3G53420	SLG(pS)FR(pS)AANV	SLGSFRSAANV	PO4	UNND	Symbols: PIP2A, PIP2, PIP2;1 | PIP2A (PLASMA MEMBRANE INTRINSIC PROTEIN 2A); water channel | chr3:19803655-19805713 REVERSE	plasma membrane
AT3G54280	RILSDSLDS(pS)K	RILSDSLDSSK	PO4	NNNN	Symbols: CHR16, CHA16, RGD3, ATBTAF1, BTAF1 | RGD3 (ROOT GROWTH DEFECTIVE 3); ATP binding / DNA binding / binding / helicase/ nucleic acid binding | chr3:20091976-20104155 FORWARD	nucleus
AT3G54820	ALG(pS)FR	ALGSFR	PO4	NNND	Symbols: PIP2D, PIP2;5 | PIP2;5 (PLASMA MEMBRANE INTRINSIC PROTEIN 2;5); water channel | chr3:20302021-20304010 FORWARD	plasma membrane
AT3G56760	TAILKSS(pT)EATK	TAILKSSTEATK	PO4	NNND	calcium-dependent protein kinase, putative / CDPK, putative | chr3:21020558-21023756 REVERSE	cytosol
AT3G58830	(pY)IDWEVLK	YIDWEVLK	PO4	NNND	haloacid dehalogenase (HAD) superfamily protein | chr3:21755053-21756641 REVERSE	plastid
AT3G60480	G(pY)AGDVRL(oxM)PLK	GYAGDVRLMPLK	PO4	NDNU	unknown protein | chr3:22347451-22348239 REVERSE	cytosol,plasma membrane
AT4G02120	(pS)RP(pT)RP(pS)PLFLGFILAAR	SRPTRPSPLFLGFILAAR	PO4	UNNN	CTP synthase, putative / UTP--ammonia ligase, putative | chr4:940778-944291 FORWARD	plasma membrane,endoplasmic reticulum
AT4G12750	I(pS)ESTYRVR	ISESTYRVR	PO4	NNUN	sequence-specific DNA binding / transcription factor | chr4:7497814-7503643 REVERSE	nucleus
AT4G13510	(pS)PSPSGANTTPTPV	SPSPSGANTTPTPV	PO4	UDNU	Symbols: AMT1;1, ATAMT1, ATAMT1;1 | AMT1;1 (AMMONIUM TRANSPORTER 1;1); ammonium transmembrane transporter | chr4:7858183-7859918 FORWARD	plasma membrane
AT4G13750	L(pS)(t)(s)FDK	LSTSFDK	PO4	DNUN	ATP binding | chr4:7975191-7987620 FORWARD	nucleus
AT4G14180	LLNFL(pS)LR	LLNFLSLR	PO4	NNNN	Symbols: AtPRD1 | AtPRD1 (Arabidopsis thaliana Putative Recombination initiation Defect 1); protein binding / protein homodimerization | chr4:8178330-8183515 FORWARD	nucleus
AT4G14940	VRLG(pS)DPVELLIVNPNK	VRLGSDPVELLIVNPNK	PO4	NUNN	Symbols: ATAO1 | ATAO1 (ARABIDOPSIS THALIANA AMINE OXIDASE 1); amine oxidase/ copper ion binding | chr4:8541879-8544566 FORWARD	extracellular
AT4G16970	LNSQGAEG(pS)GL(pT)SAKDVTSTR	LNSQGAEGSGLTSAKDVTSTR	PO4	NUDN	ATP binding / kinase/ protein kinase/ protein serine/threonine kinase | chr4:9551428-9555784 REVERSE	nucleus
AT4G19050	NMDVLFE(pS)DEQLEKEK	NMDVLFESDEQLEKEK	PO4	NNNN	ATP binding / protein binding | chr4:10440102-10443786 REVERSE	cytosol,plasma membrane
AT4G19090	(y)LER(t)IALYLASSDK	YLERTIALYLASSDK	PO4	NNNN	unknown protein | chr4:10449900-10452757 FORWARD	plasma membrane
AT4G21180	YFVE(pS)IAK	YFVESIAK	PO4	NDNN	Symbols: ATERDJ2B | ATERDJ2B; heat shock protein binding / unfolded protein binding | chr4:11288913-11292389 FORWARD	endoplasmic reticulum
AT4G27010	HG(pT)LRFLLETLR	HGTLRFLLETLR	PO4	DUNN	unknown protein | chr4:13558466-13568296 FORWARD	nucleus
AT4G29810	IISQLEPEVL(pS)PIKPADDQLSLSDLDMVK	IISQLEPEVLSPIKPADDQLSLSDLDMVK	PO4	NNNN	Symbols: ATMKK2, MKK2, MK1 | ATMKK2 (ARABIDOPSIS THALIANA MAP KINASE KINASE 2); MAP kinase kinase/ kinase | chr4:14593039-14595269 REVERSE	cytosol
AT4G30190	GLDIETPSHY(pT)V	GLDIETPSHYTV	PO4	#NV	Symbols: AHA2, PMA2 | AHA2; ATPase/ hydrogen-exporting ATPase, phosphorylative mechanism | chr4:14770499-14776056 REVERSE	plasma membrane
AT4G30190	(pT)LHGLQPK	TLHGLQPK	PO4	NNNN	Symbols: AHA2, PMA2 | AHA2; ATPase/ hydrogen-exporting ATPase, phosphorylative mechanism | chr4:14770499-14776056 REVERSE	plasma membrane
AT4G34120	MGSI(pS)LSNS(oxM)PITR	MGSISLSNSMPITR	PO4	UNDU	Symbols: LEJ1, CDCP1 | LEJ1 (LOSS OF THE TIMING OF ET AND JA BIOSYNTHESIS 1) | chr4:16341009-16343118 FORWARD	plastid
AT4G35100	ALG(pS)FR(pS)NATN	ALGSFRSNATN	PO4	DUNN	Symbols: PIP3, PIP3A, PIP2;7, SIMIP | PIP3 (PLASMA MEMBRANE INTRINSIC PROTEIN 3); water channel | chr4:16708598-16710248 FORWARD	plasma membrane
AT5G01020	G(pY)IDDNLRVGLK	GYIDDNLRVGLK	PO4	NNNN	protein kinase family protein | chr5:5917-8444 REVERSE	plasma membrane
AT5G04140	KV(s)A(y)IAR	KVSAYIAR	PO4	NNNN	Symbols: GLU1, GLS1, GLUS, FD-GOGAT | GLU1 (GLUTAMATE SYNTHASE 1); glutamate synthase (ferredoxin) | chr5:1130031-1138438 FORWARD	plastid
AT5G05640	MIAIFPHWASQL(oxM)V(pS)K	MIAIFPHWASQLMVSK	PO4	NNNN	nucleoprotein-related | chr5:1684566-1685812 FORWARD	cytosol
AT5G06460	ENIIA(s)A(s)(s)P(oxM)KK	ENIIASASSPMKK	PO4	NNNN	Symbols: ATUBA2, UBA 2 | ATUBA2; ubiquitin activating enzyme/ ubiquitin-protein ligase | chr5:1970029-1974527 FORWARD	nucleus
AT5G11650	Y(pS)DPLVYTGPIRVR	YSDPLVYTGPIRVR	PO4	NNNN	hydrolase, alpha/beta fold family protein | chr5:3744980-3747125 FORWARD	extracellular,endoplasmic reticulum
AT5G13690	LDSLLP(t)(s)(s)VQESAAKGLLQR	LDSLLPTSSVQESAAKGLLQR	PO4	NNNN	alpha-N-acetylglucosaminidase family / NAGLU family | chr5:4415754-4420371 FORWARD	vacuole,endoplasmic reticulum
AT5G14120	REDQEPGLQ(pT)PDLIL(pS)EVEDEKPK	REDQEPGLQTPDLILSEVEDEKPK	PO4	NNNU	nodulin family protein | chr5:4555949-4558710 FORWARD	plasma membrane
AT5G15490	FDWDHPLHLQPM(pS)PTTVK	FDWDHPLHLQPMSPTTVK	PO4	NNNN	UDP-glucose 6-dehydrogenase, putative | chr5:5027639-5030194 REVERSE	extracellular
AT5G16715	MLA(pS)EGIKR	MLASEGIKR	PO4	NNNN	Symbols: EMB2247 | EMB2247 (embryo defective 2247); ATP binding / aminoacyl-tRNA ligase/ nucleotide binding / valine-tRNA ligase | chr5:5485353-5493520 FORWARD	plastid
AT5G16880	ISAGVSS(oxM)(pS)FK	ISAGVSSMSFK	PO4	NNND	VHS domain-containing protein / GAT domain-containing protein | chr5:5548914-5551463 FORWARD	cytosol
AT5G18860	YTPLQQP(pT)AQK	YTPLQQPTAQK	PO4	NNNN	inosine-uridine preferring nucleoside hydrolase family protein | chr5:6290676-6295811 FORWARD	extracellular
AT5G19760	(pT)LKEGGPLK	TLKEGGPLK	PO4	UDNN	dicarboxylate/tricarboxylate carrier (DTC) | chr5:6679306-6682001 REVERSE	mitochondrion
AT5G24870	A(pS)VNKNGLR	ASVNKNGLR	PO4	DUNN	zinc finger (C3HC4-type RING finger) family protein | chr5:8544785-8547789 REVERSE	nucleus
AT5G26910	ITTSLT(pT)PS(pT)SK	ITTSLTTPSTSK	PO4	DUNN	unknown protein | chr5:9465929-9470403 REVERSE	nucleus
AT5G29560	(pY)ARTVPDK	YARTVPDK	PO4	UDNN	calcium ion binding | chr5:11190543-11191963 REVERSE	cytosol
AT5G32161	I(t)KPISAH(y)H(s)MGRAIR	ITKPISAHYHSMGRAIR	PO4	UNNN	transposable element gene | chr5:11830875-11831456 FORWARD	#NV
AT5G36150	WIIDHGGA(pT)YTPLFGK	WIIDHGGATYTPLFGK	PO4	NNNN	Symbols: ATPEN3 | ATPEN3 (putative pentacyclic triterpene synthase 3); catalytic/ lupeol synthase | chr5:14220737-14225422 REVERSE	cytosol,plastid
AT5G37600	(pS)LVSDLINLNLSDSTDK	SLVSDLINLNLSDSTDK	PO4	NNNN	Symbols: ATGSR1, GLN1;1, GSR 1 | ATGSR1; copper ion binding / glutamate-ammonia ligase | chr5:14933336-14935841 REVERSE	cytosol
AT5G37970	(pY)VNYFIVLKR	YVNYFIVLKR	PO4	NNNN	S-adenosyl-L-methionine:carboxyl methyltransferase family protein | chr5:15123089-15124684 REVERSE	plastid
AT5G42030	QTLQF(s)E(t)LK	QTLQFSETLK	PO4	UNNN	Symbols: ABIL4 | ABIL4 (ABL INTERACTOR-LIKE PROTEIN 4) | chr5:16811384-16813183 REVERSE	nucleus
AT5G43830	VD(s)(s)QNWAGHI	VDSSQNWAGHI	PO4	NNUN	unknown protein | chr5:17622336-17624329 REVERSE	cytosol
AT5G44800	FLDSLSSLPSK(s)(s)R	FLDSLSSLPSKSSR	PO4	UUDU	Symbols: CHR4 | CHR4 (CHROMATIN REMODELING 4); ATP binding / DNA binding / chromatin binding / helicase/ nucleic acid binding / protein binding / zinc ion binding | chr5:18083419-18093452 REVERSE	nucleus
AT5G45190	SRNVDVGDALI(pS)Q(pS)PK	SRNVDVGDALISQSPK	PO4	UDNN	cyclin family protein | chr5:18277620-18281874 REVERSE	nucleus
AT5G45470	FLYPI(pY)FEFISR	FLYPIYFEFISR	PO4	NNNN	unknown protein | chr5:18421985-18425042 REVERSE	plasma membrane
AT5G45510	LGF(pS)R	LGFSR	PO4	NNNN	leucine-rich repeat family protein | chr5:18444657-18449446 FORWARD	extracellular,plasma membrane
AT5G47210	A(pS)LNPFDLLGDDAEDPSQLAVALSQK	ASLNPFDLLGDDAEDPSQLAVALSQK	PO4	NNNN	nuclear RNA-binding protein, putative | chr5:19169022-19171263 REVERSE	nucleus
AT5G49930	(pT)LGLGAA(pT)VAGKK	TLGLGAATVAGKK	PO4	NNUN	Symbols: emb1441 | emb1441 (embryo defective 1441); nucleic acid binding / zinc ion binding | chr5:20308033-20312808 REVERSE	nucleus
AT5G51960	(oxM)(pS)GEVVLAAR	MSGEVVLAAR	PO4	NDUD	FUNCTIONS IN: molecular_function unknown; INVOLVED IN: biological_process unknown; LOCATED IN: cellular_component unknown; EXPRESSED IN: 22 plant structures; EXPRESSED DURING: 13 growth stages; CONTAINS InterPro DOMAIN/s: ATP synthase assembly factor FMC1, mitochondrial (InterPro:IPR018471); Has 18 Blast hits to 18 proteins in 7 species: Archae - 0; Bacteria - 0; Metazoa - 0; Fungi - 0; Plants - …	cytosol
AT5G54820	I(pS)GEVI(pS)RIINDLR	ISGEVISRIINDLR	PO4	NNNN	F-box family protein | chr5:22269859-22271777 FORWARD	plasma membrane
AT5G55320	RWNLIV(s)A(s)LR	RWNLIVSASLR	PO4	NNNN	membrane bound O-acyl transferase (MBOAT) family protein / wax synthase-related | chr5:22435680-22436699 REVERSE	plasma membrane
AT5G59250	LVDDA(y)L(s)VK	LVDDAYLSVK	PO4	DNNU	sugar transporter family protein | chr5:23903892-23906977 FORWARD	plastid
AT5G61020	DYNKIDFPET(pY)TEAK	DYNKIDFPETYTEAK	PO4	NNNN	Symbols: ECT3 | ECT3 | chr5:24557201-24559878 REVERSE	extracellular,plasma membrane
AT5G62550	YPLR(pS)ALR	YPLRSALR	PO4	NNNN	unknown protein | chr5:25105576-25107951 REVERSE	nucleus
AT1G04390	SGMQE(pS)HLDR	SGMQESHLDR	sucrose	NDUN	protein binding | chr1:1179363-1183704 REVERSE	cytosol
AT1G04790	LGGA(s)A(s)LR	LGGASASLR	sucrose	NNNN	zinc finger (C3HC4-type RING finger) family protein | chr1:1345036-1348451 FORWARD	nucleus
AT1G05150	DNDVPV(s)Y(s)GSGGPTK	DNDVPVSYSGSGGPTK	sucrose	NNNN	calcium-binding EF hand family protein | chr1:1484067-1486960 REVERSE	plasma membrane
AT1G07110	SL(pS)ASSFLIDTK	SLSASSFLIDTK	sucrose	#NV	Symbols: F2KP, ATF2KP, FKFBP | F2KP (FRUCTOSE-2,6-BISPHOSPHATASE); fructose-2,6-bisphosphate 2-phosphatase | chr1:2178104-2184148 REVERSE	cytosol
AT1G15400	V(pS)PAVDPP(pS)PR	VSPAVDPPSPR	sucrose	NNNN	unknown protein | chr1:5295773-5296824 REVERSE	nucleus
AT1G19870	KV(pS)NPSFIAAQSK	KVSNPSFIAAQSK	sucrose	NNNN	Symbols: iqd32 | iqd32 (IQ-domain 32); calmodulin binding | chr1:6895015-6898725 REVERSE	nucleus
AT1G22280	TDQAIL(s)N(s)SDLGR	TDQAILSNSSDLGR	sucrose	NNNN	protein phosphatase 2C, putative / PP2C, putative | chr1:7873933-7875878 FORWARD	cytosol,nucleus
AT1G22530	(pY)GGL(s)KD(s)PF(t)VEDGVTEAVVK	YGGLSKDSPFTVEDGVTEAVVK	sucrose	NNDU	Symbols: PATL2 | PATL2 (PATELLIN 2); transporter | chr1:7955493-7958442 REVERSE	plasma membrane
AT1G28200	AVNP(s)(t)(s)R	AVNPSTSR	sucrose	NNNN	Symbols: FIP1 | FIP1 (FH INTERACTING PROTEIN 1) | chr1:9850147-9852366 REVERSE	cytosol
AT1G31440	SNPQEV(pT)KPSPK	SNPQEVTKPSPK	sucrose	DUNN	SH3 domain-containing protein 1 (SH3P1) | chr1:11255836-11258715 REVERSE	cytosol
AT1G47340	C(pS)SFAAVDLVG(pS)ANR	CSSFAAVDLVGSANR	sucrose	UNNN	F-box family protein | chr1:17353847-17356533 REVERSE	mitochondrion
AT1G52190	GFEKEDL(pS)PVVK	GFEKEDLSPVVK	sucrose	NNNN	proton-dependent oligopeptide transport (POT) family protein | chr1:19434509-19438971 FORWARD	vacuole
AT1G53730	NK(pS)FDDEDSTR	NKSFDDEDSTR	sucrose	NNNN	Symbols: SRF6 | SRF6 (STRUBBELIG-RECEPTOR FAMILY 6); ATP binding / protein binding / protein kinase/ protein serine/threonine kinase | chr1:20061701-20065713 FORWARD	plasma membrane
AT1G54890	LS(pY)EGKEISLPK	LSYEGKEISLPK	sucrose	NNNN	late embryogenesis abundant protein-related / LEA protein-related | chr1:20463083-20464470 FORWARD	extracellular
AT1G61250	L(pS)PLPPEPVGFDYGR	LSPLPPEPVGFDYGR	sucrose	NNNN	Symbols: SC3 | SC3 (SECRETORY CARRIER 3); transmembrane transporter | chr1:22585899-22588905 FORWARD	plasma membrane
AT1G62250	SSPNIAI(pS)LLR	SSPNIAISLLR	sucrose	#NV	unknown protein | chr1:22995437-22997613 REVERSE	plastid
AT1G66200	(pS)LLADLVNLDISDNSEK	SLLADLVNLDISDNSEK	sucrose	NDDU	Symbols: ATGSR2 | ATGSR2; copper ion binding / glutamate-ammonia ligase | chr1:24655210-24657638 REVERSE	cytosol
AT1G68090	KSMKGLG(pT)DDTALIR	KSMKGLGTDDTALIR	sucrose	NNNN	Symbols: ANNAT5, ANN5 | ANN5; calcium ion binding / calcium-dependent phospholipid binding | chr1:25519442-25520774 REVERSE	cytosol
AT1G71880	DAAALETQ(pS)PEDFDQPSPLR	DAAALETQSPEDFDQPSPLR	sucrose	NNNN	Symbols: SUC1, ATSUC1 | SUC1 (Sucrose-proton symporter 1); carbohydrate transmembrane transporter/ sucrose:hydrogen symporter/ sugar:hydrogen symporter | chr1:27054180-27056341 FORWARD	plasma membrane
AT1G74690	SGGMLETQNVGPEEI(pS)DDEIELPEGK	SGGMLETQNVGPEEISDDEIELPEGK	sucrose	NNNN	Symbols: IQD31 | IQD31 (IQ-domain 31); calmodulin binding | chr1:28061159-28064625 REVERSE	nucleus
AT2G18940	CRALAG(pS)ER	CRALAGSER	sucrose	NUDN	pentatricopeptide (PPR) repeat-containing protein | chr2:8203730-8206395 REVERSE	plastid
AT2G18960	GLDIDTAGHHY(pT)V	GLDIDTAGHHYTV	sucrose	NNNN	Symbols: AHA1, PMA, OST2 | AHA1 (ARABIDOPSIS H+ ATPASE 1); ATPase/ hydrogen-exporting ATPase, phosphorylative mechanism / protein binding | chr2:8221631-8227622 FORWARD	plasma membrane
AT2G18960	(pT)LHGLQPK	TLHGLQPK	sucrose	NNNN	Symbols: AHA1, PMA, OST2 | AHA1 (ARABIDOPSIS H+ ATPASE 1); ATPase/ hydrogen-exporting ATPase, phosphorylative mechanism / protein binding | chr2:8221631-8227622 FORWARD	plasma membrane
AT2G37170	SLG(pS)FR	SLGSFR	sucrose	NNNN	Symbols: PIP2B, PIP2;2 | PIP2B (PLASMA MEMBRANE INTRINSIC PROTEIN 2); water channel | chr2:15613402-15614857 REVERSE	plasma membrane
AT2G39010	(pS)QLHELHA	SQLHELHA	sucrose	NNNN	Symbols: PIP2E, PIP2;6 | PIP2E (PLASMA MEMBRANE INTRINSIC PROTEIN 2E); water channel | chr2:16291477-16294034 FORWARD	plasma membrane
AT2G39010	TKDEL(t)EEE(s)L(s)GK	TKDELTEEESLSGK	sucrose	NNNN	Symbols: PIP2E, PIP2;6 | PIP2E (PLASMA MEMBRANE INTRINSIC PROTEIN 2E); water channel | chr2:16291477-16294034 FORWARD	plasma membrane
AT2G40116	ETLKVKV(pY)MGDGWR	ETLKVKVYMGDGWR	sucrose	NNNN	phosphoinositide-specific phospholipase C family protein | chr2:16751714-16754535 FORWARD	cytosol,plasma membrane
AT2G40770	FKGSEKE(pT)QK	FKGSEKETQK	sucrose	NNDD	ATP binding / DNA binding / helicase/ nucleic acid binding / protein binding / zinc ion binding | chr2:17013269-17021315 REVERSE	nucleus
AT3G01490	(s)L(s)DGEDNVNNTR	SLSDGEDNVNNTR	sucrose	NNNN	protein kinase, putative | chr3:190872-193537 REVERSE	cytosol
AT3G02880	A(pS)AEVLGK	ASAEVLGK	sucrose	NNNN	leucine-rich repeat transmembrane protein kinase, putative | chr3:634653-637284 FORWARD	plasma membrane
AT3G02880	LIEEVSHSSG(s)PNPV(s)D	LIEEVSHSSGSPNPVSD	sucrose	NNNN	leucine-rich repeat transmembrane protein kinase, putative | chr3:634653-637284 FORWARD	plasma membrane
AT3G09200	VEEKEE(pS)DEEDYGGDFGLFDEE	VEEKEESDEEDYGGDFGLFDEE	sucrose	#NV	60S acidic ribosomal protein P0 (RPP0B) | chr3:2823090-2825114 REVERSE	cytosol
AT3G11940	A(pT)AADVDAEIQQALTNEVK	ATAADVDAEIQQALTNEVK	sucrose	NNNN	Symbols: ATRPS5A, AML1 | ATRPS5A (RIBOSOMAL PROTEIN 5A); structural constituent of ribosome | chr3:3777895-3779467 REVERSE	cytosol
AT3G14350	HK(pS)FDDDDSTMR	HKSFDDDDSTMR	sucrose	NNNN	Symbols: SRF7 | SRF7 (STRUBBELIG-RECEPTOR FAMILY 7); ATP binding / protein binding / protein kinase/ protein serine/threonine kinase/ protein tyrosine kinase | chr3:4782757-4787236 REVERSE	plasma membrane
AT3G17450	MKENLVR(s)(t)K	MKENLVRSTK	sucrose	UNND	hAT dimerisation domain-containing protein | chr3:5972671-5976118 REVERSE	nucleus
AT3G24820	SKEL(pS)QLR	SKELSQLR	sucrose	UNDU	BSD domain-containing protein | chr3:9062365-9064378 REVERSE	nucleus
AT3G25070	ADE(pS)PEKVTVVPK	ADESPEKVTVVPK	sucrose	NNNN	Symbols: RIN4 | RIN4 (RPM1 INTERACTING PROTEIN 4); protein binding | chr3:9132310-9134030 FORWARD	plasma membrane
AT3G28860	NLSY(s)(y)STGADGR	NLSYSYSTGADGR	sucrose	NNNN	Symbols: ATMDR1, ATMDR11, PGP19, MDR11, MDR1, ATPGP19, ABCB19, ATABCB19 | ABCB19; ATPase, coupled to transmembrane movement of substances / auxin efflux transmembrane transporter | chr3:10870038-10877506 REVERSE	plasma membrane
AT3G45780	(s)(s)GEMSDGDVPGGR	SSGEMSDGDVPGGR	sucrose	NNNN	Symbols: PHOT1, NPH1, JK224, RPT1 | PHOT1 (PHOTOTROPIN 1); FMN binding / blue light photoreceptor/ kinase/ protein binding / protein serine/threonine kinase | chr3:16816866-16824210 FORWARD	plasma membrane
AT3G48740	LGTVS(pS)PEPISVVR	LGTVSSPEPISVVR	sucrose	NNNN	nodulin MtN3 family protein | chr3:18052466-18054755 REVERSE	plasma membrane
AT3G48990	(oxM)D(pS)DTLSGLLENVAK	MDSDTLSGLLENVAK	sucrose	UNNN	AMP-dependent synthetase and ligase family protein | chr3:18158747-18161379 REVERSE	peroxisome
AT3G61260	L(pS)FVR	LSFVR	sucrose	NNNN	DNA-binding family protein / remorin family protein | chr3:22675238-22676788 REVERSE	plasma membrane
AT4G14180	LLNFL(pS)LR	LLNFLSLR	sucrose	NNNN	Symbols: AtPRD1 | AtPRD1 (Arabidopsis thaliana Putative Recombination initiation Defect 1); protein binding / protein homodimerization | chr4:8178330-8183515 FORWARD	nucleus
AT4G23680	ATSG(t)YV(t)EVPLKGSAEK	ATSGTYVTEVPLKGSAEK	sucrose	NNNN	major latex protein-related / MLP-related | chr4:12336186-12337482 REVERSE	cytosol
AT4G30190	GLDIETPSHY(pT)V	GLDIETPSHYTV	sucrose	NNNN	Symbols: AHA2, PMA2 | AHA2; ATPase/ hydrogen-exporting ATPase, phosphorylative mechanism | chr4:14770499-14776056 REVERSE	plasma membrane
AT4G30190	(pT)LHGLQPK	TLHGLQPK	sucrose	NNNN	Symbols: AHA2, PMA2 | AHA2; ATPase/ hydrogen-exporting ATPase, phosphorylative mechanism | chr4:14770499-14776056 REVERSE	plasma membrane
AT4G32285	(pS)FGDVNEIGAR	SFGDVNEIGAR	sucrose	NNNN	epsin N-terminal homology (ENTH) domain-containing protein / clathrin assembly protein-related | chr4:15585680-15588070 FORWARD	cytosol
AT4G35230	SY(pS)TNLAYTPPEYLR	SYSTNLAYTPPEYLR	sucrose	NNNN	Symbols: BSK1 | BSK1 (BR-SIGNALING KINASE 1); ATP binding / binding / kinase/ protein kinase/ protein tyrosine kinase | chr4:16755112-16758091 REVERSE	plasma membrane
AT4G35600	VG(pS)GMIVAIK	VGSGMIVAIK	sucrose	NNNN	Symbols: CONNEXIN 32 | CONNEXIN 32; ATP binding / kinase/ protein kinase/ protein serine/threonine kinase | chr4:16896237-16898876 FORWARD	plastid
AT4G35820	(pT)SSGTFIRSGHDKIVK	TSSGTFIRSGHDKIVK	sucrose	NDUD	oxidoreductase, 2OG-Fe(II) oxygenase family protein | chr4:16971221-16972429 FORWARD	cytosol
AT5G10020	FSDQPVMLDVY(pS)PDR	FSDQPVMLDVYSPDR	sucrose	NNNN	leucine-rich repeat transmembrane protein kinase, putative | chr5:3133261-3137242 FORWARD	plasma membrane
AT5G37710	(s)N(s)GEFVLNDNVVPER	SNSGEFVLNDNVVPER	sucrose	NNNN	lipase class 3 family protein / calmodulin-binding heat-shock protein, putative | chr5:14979159-14981400 FORWARD	cytosol
AT5G38270	MNLA(pS)KIWER	MNLASKIWER	sucrose	UNNN	F-box family protein | chr5:15289032-15290252 FORWARD	cytosol
AT5G41260	(pS)NPDVTGLDEEGR	SNPDVTGLDEEGR	sucrose	NNNN	protein kinase family protein | chr5:16503774-16507475 FORWARD	plasma membrane
AT5G41260	SY(pS)TNLAFTPPEYLR	SYSTNLAFTPPEYLR	sucrose	NNNN	protein kinase family protein | chr5:16503774-16507475 FORWARD	plasma membrane
AT5G43830	VD(s)(s)QNWAGHI	VDSSQNWAGHI	sucrose	#NV	unknown protein | chr5:17622336-17624329 REVERSE	cytosol
AT5G45510	KED(pT)DGEDEIR	KEDTDGEDEIR	sucrose	NNNN	leucine-rich repeat family protein | chr5:18444657-18449446 FORWARD	extracellular,plasma membrane
AT5G52800	(t)(s)SVLLP(pT)GRFK	TSSVLLPTGRFK	sucrose	NUDN	DNA primase | chr5:21395944-21399419 FORWARD	nucleus
AT5G53670	(oxM)LPLQ(pY)ISLK	MLPLQYISLK	sucrose	NUDN	unknown protein | chr5:21796997-21797731 FORWARD	extracellular,endoplasmic reticulum
AT5G54600	(pY)LIKTGELIDTIEKWK	YLIKTGELIDTIEKWK	sucrose	DUNN	50S ribosomal protein L24, chloroplast (CL24) | chr5:22182978-22184567 FORWARD	plastid
AT5G57110	(pS)EHADSDSDTFYIPSK	SEHADSDSDTFYIPSK	sucrose	NNNN	Symbols: ACA8, AT-ACA8 | ACA8 (AUTOINHIBITED CA2+ -ATPASE, ISOFORM 8); calcium-transporting ATPase/ calmodulin binding / protein self-association | chr5:23109438-23117544 REVERSE	plasma membrane
AT5G58300	SPVQ(s)P(s)RDDMVDLPR	SPVQSPSRDDMVDLPR	sucrose	NNNN	leucine-rich repeat transmembrane protein kinase, putative | chr5:23571879-23575084 FORWARD	plasma membrane
