# Supplementary material for: Reconstruction and analysis of nutrient-induced phosphorylation networks in Arabidopsis thaliana
Source: Front Plant Sci. 2013 Dec 24;4:540. doi: 10.3389/fpls.2013.00540 (PMC3872036; doi:10.3389/fpls.2013.00540)
Supplement: Figure S1 — Phosphopeptide motifs of extracted from peptides associated with proteins which have an absolute correlation coefficient greater than or equal to 0.8 with selected kinases based on the respective phosphorylation level profiles. The analysis was done for those kinases with at least 10 correlated proteins. Those proteins and their associated peptides were then interpreted as the kinase targets. motif-x (Schwartz and Gygi, 2005) was used with p-value threshold 0.01, the occurrence threshold was set to 10. [file DataSheet1.ZIP › supplementary file4.txt]

AGI	protein based layer new	suba3	mapman	bin	functional class	desc	kinase	in degree	out degree	max change	first change	change pattern
AT5G32161	initiation	#	not assigned.unknown	35.2	common	transposable element gene		0	1	3	3	NUNN
AT1G68090	initiation	cytosol	cell.organisation	31.1	common	ANNAT5, ANN5 | ANN5; calcium ion binding / calcium-dependent phospholipid binding		0	1	3	3	DNDN
AT1G09780	initiation	cytosol	glycolysis.cytosolic branch.phosphoglycerate mutase	4.1.12	common	2,3-biphosphoglycerate-independent phosphoglycerate mutase, putative / phosphoglyceromutase, putative		0	1	-30	-	NNNU
AT5G04420	initiation	cytosol	not assigned.no ontology	35.1	common	kelch repeat-containing protein		0	1	-5	-	NUND
AT1G53880	initiation	cytosol	protein.synthesis.initiation	29.2.3	common	GTP binding / translation initiation factor		0	1	-10	-	NNNN
AT3G09200	initiation	cytosol	protein.synthesis.ribosomal protein.eukaryotic.60S subunit.P0	29.2.1.2.2.80	common	60S acidic ribosomal protein P0 (RPP0B)		0	1	-3	-	NUNN
AT3G24840	initiation	cytosol	protein.targeting.secretory pathway.unspecified	29.3.4.99	common	SEC14 cytosolic factor, putative / phosphoglyceride transfer protein, putative		0	1	-30	-	NNNN
AT1G28200	initiation	cytosol	hormone metabolism.abscisic acid.induced-regulated-responsive-activated	17.1.3	hormone	FIP1 | FIP1 (FH INTERACTING PROTEIN 1)		0	1	-5	-	NNNN
AT3G15450	initiation	cytosol	hormone metabolism.auxin.induced-regulated-responsive-activated	17.2.3	hormone	unknown protein		0	1	3	3	NNUN
AT5G43830	initiation	cytosol	hormone metabolism.auxin.induced-regulated-responsive-activated	17.2.3	hormone	unknown protein		0	1	5	5	UNDN
AT4G10120	initiation	cytosol	major CHO metabolism.synthesis.sucrose.SPS	2.1.1.1	metabolism	ATSPS4F | ATSPS4F; sucrose-phosphate synthase/ transferase, transferring glycosyl groups		0	1	-30	-	NNNU
AT1G07990	initiation	cytosol	misc.acid and other phosphatases	26.13	phosphatase	SIT4 phosphatase-associated family protein		0	1	-5	-	DNND
AT3G11490	initiation	cytosol	signalling.G-proteins	30.5	signaling	rac GTPase activating protein, putative		0	1	-5	-	NNNN
AT4G33240	initiation	cytosol	signalling.phosphinositides.phosphatidylinositol-4-phosphate 5-kinase	30.4.1	signaling	1-phosphatidylinositol-4-phosphate 5-kinase/ ATP binding / phosphatidylinositol phosphate kinase/ protein binding / zinc ion binding		0	1	3	3	NNNU
AT3G21380	initiation	cytosol,extracellular	misc.myrosinases-lectin-jacalin	26.16	common	LOCATED IN: cellular_component unknown; CONTAINS InterPro DOMAIN/s: Mannose-binding lectin (InterPro:IPR001229); BEST Arabidopsis thaliana protein match is: MBP1 (MYROSINASE-BINDING PROTEIN 1); protein binding (TAIR:AT1G52040.1); Has 1279 Blast hits to 507 proteins in 33 species: Archae - 0; Bacteria - 0; Metazoa - 0; Fungi - 0; Plants - 1276; Viruses - 0; Other Eukaryotes - 3 (source: NCBI BLink…		0	1	-3	-	NDDN
AT5G42800	initiation	cytosol,golgi	secondary metabolism.flavonoids.dihydroflavonols.dihydroflavonol 4-reductase	16.8.3.1	metabolism	DFR, TT3, M318 | DFR (DIHYDROFLAVONOL 4-REDUCTASE); dihydrokaempferol 4-reductase		0	1	-30	-	NNNN
AT3G03570	initiation	cytosol,plasma membrane	not assigned.unknown	35.2	common	FUNCTIONS IN: molecular_function unknown; INVOLVED IN: biological_process unknown; LOCATED IN: cytosol; EXPRESSED IN: 23 plant structures; EXPRESSED DURING: 13 growth stages; CONTAINS InterPro DOMAIN/s: Uncharacterised conserved protein UCP013022 (InterPro:IPR016607); BEST Arabidopsis thaliana protein match is: signal transducer (TAIR:AT4G40050.1); Has 153 Blast hits to 150 proteins in 45 species…		0	1	-5	-	NDNN
AT1G48030	initiation	mitochondrion	TCA / org transformation.TCA.pyruvate DH.E3	8.1.1.3	metabolism	mtLPD1 | mtLPD1 (mitochondrial lipoamide dehydrogenase 1); ATP binding / dihydrolipoyl dehydrogenase		0	1	3	3	NNNN
AT5G10550	initiation	nucleus	DNA.synthesis/chromatin structure	28.1	common	GTE2 | GTE2 (Global transcription factor group E 2); DNA binding		0	1	-3	-	DNND
AT1G19530	initiation	nucleus	not assigned.unknown	35.2	common	unknown protein		0	1	-10	-	NNNN
AT4G04630	initiation	nucleus	not assigned.unknown	35.2	common	unknown protein		0	1	-5	-	NNNN
AT2G43795	initiation	nucleus	not assigned.unknown	35.2	common	unknown protein		0	1	-10	-	UDDN
AT1G04790	initiation	nucleus	protein.degradation.ubiquitin.E3.RING	29.5.11.4.2	common	zinc finger (C3HC4-type RING finger) family protein		0	1	-5	-	NNNN
AT1G33770	initiation	nucleus	protein.postranslational modification	29.4	kinase	protein kinase family protein	CDK	0	1	5	5	DDNN
AT1G19870	initiation	nucleus	signalling.calcium	30.3	signaling	iqd32 | iqd32 (IQ-domain 32); calmodulin binding		0	1	-30	-	NNNN
AT4G12750	initiation	nucleus	RNA.regulation of transcription.putative transcription regulator	27.3.67	transcription	sequence-specific DNA binding / transcription factor		0	1	10	5	NUNU
AT5G43280	initiation	peroxisome	lipid metabolism.lipid degradation.beta-oxidation.enoyl isomerase	11.9.4.14	common	ATDCI1, DCI1 | ATDCI1 (DELTA(3,5),DELTA(2,4)-DIENOYL-COA ISOMERASE 1); delta3,5-delta2,4-dienoyl-CoA isomerase/ enoyl-CoA hydratase		0	1	30	5	NDNN
AT5G08080	initiation	plasma membrane	cell.vesicle transport	31.4	common	SYP132, ATSYP132 | SYP132 (SYNTAXIN OF PLANTS 132); SNAP receptor		0	1	-10	-	NNNU
AT5G14120	initiation	plasma membrane	development.unspecified	33.99	common	nodulin family protein		0	1	30	30	DDNN
AT1G34440	initiation	plasma membrane	not assigned.unknown	35.2	common	unknown protein		0	1	-10	-	NNNN
AT3G02880	initiation	plasma membrane	signalling.receptor kinases.leucine rich repeat III	30.2.3	kinase	leucine-rich repeat transmembrane protein kinase, putative	LRR_3	0	1	-30	-	NNNN
AT1G05150	initiation	plasma membrane	signalling.calcium	30.3	signaling	calcium-binding EF hand family protein		0	1	-3	-	NNNN
AT3G45780	initiation	plasma membrane	signalling.light	30.11	signaling	PHOT1, NPH1, JK224, RPT1 | PHOT1 (PHOTOTROPIN 1); FMN binding / blue light photoreceptor/ kinase/ protein binding / protein serine/threonine kinase		0	1	-5	-	NNNN
AT5G60660	initiation	plasma membrane	transport.Major Intrinsic Proteins.PIP	34.19.1	transport	PIP2F, PIP2;4 | PIP2;4 (PLASMA MEMBRANE INTRINSIC PROTEIN 2;4); water channel		0	1	-3	-	NNNN
AT1G22530	initiation	plasma membrane	transport.misc	34.99	transport	PATL2 | PATL2 (PATELLIN 2); transporter		0	1	10	3	DUND
AT1G61250	initiation	plasma membrane	transport.misc	34.99	transport	SC3 | SC3 (SECRETORY CARRIER 3); transmembrane transporter		0	1	-5	-	NNNN
AT1G62250	initiation	plastid	not assigned.unknown	35.2	common	unknown protein		0	1	3	3	DNND
AT4G02510	initiation	plastid	protein.targeting.chloroplast	29.3.3	common	TOC159, TOC86, PPI2, TOC160, ATTOC159 | TOC159 (TRANSLOCON AT THE OUTER ENVELOPE MEMBRANE OF CHLOROPLASTS 159); transmembrane receptor		0	1	-3	-	UNNN
AT2G26540	initiation	plastid	tetrapyrrole synthesis.uroporphyrinogen III synthase	19.6	common	HEMD | HEMD; uroporphyrinogen-III synthase		0	1	-3	-	DNNN
AT5G59250	initiation	plastid	transport.sugars	34.2	transport	sugar transporter family protein		0	1	3	3	DNNN
AT1G32400	initiation	vacuole	development.unspecified	33.99	common	TOM2A | TOM2A (TOBAMOVIRUS MULTIPLICATION 2A); protein binding		0	1	-10	-	DDDN
AT5G49890	initiation	vacuole	transport.unspecified anions	34.18	transport	CLC-C, ATCLC-C | CLC-C (CHLORIDE CHANNEL C); anion channel/ voltage-gated chloride channel		0	1	-30	-	NNNN
AT2G04280	initiation	vacuole,golgi	not assigned.unknown	35.2	common	unknown protein		0	1	5	5	NNNN
AT2G20550	initiation	cytosol	stress.abiotic.heat	20.2.1	common	DNAJ chaperone C-terminal domain-containing protein		0	2	3	3	DNND
AT4G09720	initiation	cytosol	signalling.G-proteins	30.5	signaling	ATRABG3A | Ras-related GTP-binding protein, putative		0	2	30	30	NNNN
AT1G78800	initiation	cytosol,golgi	misc.UDP glucosyl and glucoronyl transferases	26.2	common	glycosyl transferase family 1 protein		0	2	3	3	NNNN
AT3G60480	initiation	cytosol,plasma membrane	not assigned.unknown	35.2	common	unknown protein		0	2	30	5	NDNN
AT4G19050	initiation	cytosol,plasma membrane	RNA.regulation of transcription.unclassified	27.3.99	transcription	ATP binding / protein binding		0	2	-5	-	NNNN
AT1G78400	initiation	extracellular	cell wall.degradation.pectate lyases and polygalacturonases	10.6.3	common	glycoside hydrolase family 28 protein / polygalacturonase (pectinase) family protein		0	2	3	3	NNNU
AT3G29770	initiation	nucleus	not assigned.no ontology	35.1	common	ATMES11, MES11 | MES11 (METHYL ESTERASE 11); hydrolase		0	2	-3	-	NNNN
AT5G65030	initiation	nucleus	not assigned.unknown	35.2	common	unknown protein		0	2	-30	-	NNNN
AT4G13750	initiation	nucleus	not assigned.unknown	35.2	common	ATP binding		0	2	10	3	NNND
AT1G05920	initiation	nucleus	not assigned.unknown	35.2	common	DNA binding		0	2	5	5	NDNN
AT1G31340	initiation	nucleus	protein.degradation.ubiquitin	29.5.11	common	RUB1, NEDD8, ATRUB1 | RUB1 (RELATED TO UBIQUITIN 1); protein binding		0	2	3	3	DNNN
AT2G45460	initiation	nucleus	RNA.regulation of transcription.FHA transcription factor	27.3.48	transcription	forkhead-associated domain-containing protein / FHA domain-containing protein		0	2	-30	-	NNDD
AT5G12370	initiation	plasma membrane	cell.vesicle transport	31.4	common	SEC10 | SEC10 (EXOCYST COMPLEX COMPONENT SEC10)		0	2	5	3	DDNU
AT2G38280	initiation	plasma membrane	nucleotide metabolism.degradation	23.2	common	FAC1, ATAMPD | FAC1 (EMBRYONIC FACTOR1); AMP deaminase		0	2	-10	-	NUND
AT5G07390	initiation	plasma membrane	stress.biotic.respiratory burst	20.1.1	common	ATRBOHA | ATRBOHA (respiratory burst oxidase homolog A); calcium ion binding		0	2	3	3	NDUN
AT4G35230	initiation	plasma membrane	protein.postranslational modification.kinase.receptor like cytoplasmatic kinase II	29.4.1.52	kinase	BSK1 | BSK1 (BR-SIGNALING KINASE 1); ATP binding / binding / kinase/ protein kinase/ protein tyrosine kinase	RLCK_2	0	2	-3	-	NNNN
AT3G53420	initiation	plasma membrane	transport.Major Intrinsic Proteins.PIP	34.19.1	transport	PIP2A, PIP2, PIP2;1 | PIP2A (PLASMA MEMBRANE INTRINSIC PROTEIN 2A); water channel		0	2	30	3	DNNU
AT3G25280	initiation	plasma membrane	transport.peptides and oligopeptides	34.13	transport	proton-dependent oligopeptide transport (POT) family protein		0	2	5	5	DDNN
AT5G20720	initiation	plastid	protein.folding	29.6	common	CPN20, CPN10, CHCPN10, ATCPN21, CPN21 | CPN20 (CHAPERONIN 20); calmodulin binding		0	2	3	3	DNDN
AT2G21940	initiation	plastid	amino acid metabolism.synthesis.aromatic aa.chorismate.shikimate kinase	13.1.6.1.5	metabolism	shikimate kinase, putative		0	2	3	3	UNUN
AT1G35580	initiation	cytosol	major CHO metabolism.degradation.sucrose.invertases.neutral	2.2.1.3.1	metabolism	CINV1 | CINV1 (cytosolic invertase 1); beta-fructofuranosidase		0	3	5	5	NDND
AT3G27300	initiation	cytosol	OPP.oxidative PP.G6PD	7.1.1	metabolism	G6PD5 | G6PD5 (glucose-6-phosphate dehydrogenase 5); glucose-6-phosphate dehydrogenase		0	3	-30	30	NDUN
AT3G20780	initiation	nucleus	hormone metabolism.brassinosteroid.induced-regulated-responsive-activated	17.3.3	hormone	ATTOP6B, BIN3, HYP6, RHL3 | ATTOP6B (topoisomerase 6 subunit B); DNA topoisomerase (ATP-hydrolyzing)/ identical protein binding / protein binding		0	3	10	5	NNDN
AT5G27610	initiation	nucleus	RNA.regulation of transcription.putative transcription regulator	27.3.67	transcription	ATALY1, ALY1 | DNA binding / transcription factor		0	3	30	30	DNDU
AT5G45380	initiation	plasma membrane	transport.unspecified cations	34.14	transport	ATDUR3, DUR3 | sodium:solute symporter family protein		0	3	10	5	NDNN
AT5G27150	initiation	vacuole,plasma membrane	transport.unspecified cations	34.14	transport	NHX1, ATNHX, AT-NHX1, ATNHX1 | NHX1 (NA+/H+ EXCHANGER); protein binding / sodium ion transmembrane transporter/ sodium:hydrogen antiporter		0	3	-5	-	NNNN
AT1G09180	initiation	endoplasmic reticulum	signalling.G-proteins	30.5	signaling	ATSAR1, ATSARA1A | ATSARA1A (ARABIDOPSIS THALIANA SECRETION-ASSOCIATED RAS SUPER FAMILY 1); GTP binding		0	4	30	3	NNNN
AT1G55150	initiation	nucleus	hormone metabolism.ethylene.induced-regulated-responsive-activated	17.5.3	hormone	DEAD box RNA helicase, putative (RH20)		0	4	10	10	NNDN
AT4G02120	initiation	plasma membrane,endoplasmic reticulum	nucleotide metabolism.synthesis.pyrimidine.CTP synthetase	23.1.1.10	metabolism	CTP synthase, putative / UTP--ammonia ligase, putative		0	4	3	3	DNNN
AT5G57330	initiation	cytosol	minor CHO metabolism.others	3.5	metabolism	aldose 1-epimerase family protein		0	5	3	3	UNDD
AT1G24180	initiation	mitochondrion	TCA / org transformation.TCA.pyruvate DH.E1	8.1.1.1	metabolism	IAR4 | IAR4; oxidoreductase, acting on the aldehyde or oxo group of donors, disulfide as acceptor / pyruvate dehydrogenase (acetyl-transferring)		0	6	-10	-	NNNN
AT1G66200	initiation	cytosol	N-metabolism.ammonia metabolism.glutamine synthetase	12.2.2	metabolism	ATGSR2 | ATGSR2; copper ion binding / glutamate-ammonia ligase		0	10	10	10	NDDN
AT1G42740	effector	#	not assigned.unknown	35.2	common	transposable element gene		1	0	3	3	NNNN
AT5G10470	effector	cytosol	cell.organisation	31.1	common	kinesin motor protein-related		1	0	-10	-	NNNN
AT1G42550	effector	cytosol	cell.organisation	31.1	common	PMI1 | PMI1 (PLASTID MOVEMENT IMPAIRED1)		1	0	10	5	NUNN
AT5G65460	effector	cytosol	cell.organisation	31.1	common	kinesin motor protein-related		1	0	-30	-	NNNN
AT1G23190	effector	cytosol	glycolysis.cytosolic branch.phosphoglucomutase (PGM)	4.1.2	common	phosphoglucomutase, cytoplasmic, putative / glucose phosphomutase, putative		1	0	5	3	DDNN
AT2G24190	effector	cytosol	misc.short chain dehydrogenase/reductase (SDR)	26.22	common	short-chain dehydrogenase/reductase (SDR) family protein		1	0	-5	-	NNNU
AT1G24300	effector	cytosol	not assigned.no ontology	35.1	common	LOCATED IN: chloroplast; EXPRESSED IN: cultured cell; CONTAINS InterPro DOMAIN/s: GYF (InterPro:IPR003169); BEST Arabidopsis thaliana protein match is: GYF domain-containing protein (TAIR:AT1G27430.1); Has 21766 Blast hits to 10819 proteins in 514 species: Archae - 0; Bacteria - 738; Metazoa - 8216; Fungi - 1952; Plants - 1070; Viruses - 89; Other Eukaryotes - 9701 (source: NCBI BLink).		1	0	-3	-	DDNN
AT2G28360	effector	cytosol	not assigned.no ontology	35.1	common	INVOLVED IN: biological_process unknown; LOCATED IN: endomembrane system; EXPRESSED IN: 22 plant structures; EXPRESSED DURING: 13 growth stages; CONTAINS InterPro DOMAIN/s: SIT4 phosphatase-associated protein (InterPro:IPR007587); BEST Arabidopsis thaliana protein match is: SIT4 phosphatase-associated family protein (TAIR:AT1G07990.1); Has 1431 Blast hits to 1107 proteins in 182 species: Archae -…		1	0	5	5	NDND
AT1G48590	effector	cytosol	not assigned.no ontology.C2 domain-containing protein	35.1.19	common	C2 domain-containing protein		1	0	10	10	NUDN
AT1G77885	effector	cytosol	not assigned.unknown	35.2	common	unknown protein		1	0	10	3	DNDN
AT1G11620	effector	cytosol	protein.degradation.ubiquitin.E3.SCF.FBOX	29.5.11.4.3.2	common	F-box family protein		1	0	-30	-	NNNN
AT5G47700	effector	cytosol	protein.synthesis.ribosomal protein.eukaryotic.60S subunit.P1	29.2.1.2.2.81	common	60S acidic ribosomal protein P1 (RPP1C)		1	0	-5	-	NNNN
AT2G27720	effector	cytosol	protein.synthesis.ribosomal protein.eukaryotic.60S subunit.P2	29.2.1.2.2.82	common	60S acidic ribosomal protein P2 (RPP2A)		1	0	10	3	DNND
AT3G13300	effector	cytosol	RNA.processing	27.1	common	VCS | VCS (VARICOSE); nucleotide binding / protein homodimerization		1	0	-10	-	DDDN
AT4G23680	effector	cytosol	stress.abiotic.unspecified	20.2.99	common	major latex protein-related / MLP-related		1	0	3	3	DNNN
AT4G29810	effector	cytosol	protein.postranslational modification.kinase	29.4.1	kinase	ATMKK2, MKK2, MK1 | ATMKK2 (ARABIDOPSIS THALIANA MAP KINASE KINASE 2); MAP kinase kinase/ kinase	MAP2K	1	0	-3	-	NNNN
AT3G17365	effector	cytosol	amino acid metabolism.synthesis.aspartate family.methionine.homocysteine S-methyltransferase	13.1.3.4.12	metabolism	catalytic/ methyltransferase		1	0	-30	-	NNNN
AT3G55610	effector	cytosol	amino acid metabolism.synthesis.glutamate family.proline.delta 1-pyrroline-5-carboxylate synthetase	13.1.2.2.1	metabolism	P5CS2 | P5CS2 (DELTA 1-PYRROLINE-5-CARBOXYLATE SYNTHASE 2); catalytic/ glutamate 5-kinase/ glutamate-5-semialdehyde dehydrogenase/ oxidoreductase		1	0	10	10	NUNN
AT3G17820	effector	cytosol	N-metabolism.ammonia metabolism.glutamine synthetase	12.2.2	metabolism	ATGSKB6, GLN1.3, GLN1;3 | ATGSKB6; copper ion binding / glutamate-ammonia ligase		1	0	10	10	NNDN
AT5G37600	effector	cytosol	N-metabolism.ammonia metabolism.glutamine synthetase	12.2.2	metabolism	ATGSR1, GLN1;1, GSR 1 | ATGSR1; copper ion binding / glutamate-ammonia ligase		1	0	-30	-	NNNN
AT1G01050	effector	cytosol	nucleotide metabolism.phosphotransfer and pyrophosphatases.misc	23.4.99	metabolism	AtPPa1 | AtPPa1 (Arabidopsis thaliana pyrophosphorylase 1); inorganic diphosphatase		1	0	10	5	UUNN
AT2G43160	effector	cytosol,nucleus	not assigned.no ontology.epsin N-terminal homology (ENTH) domain-containing protein	35.1.21	common	epsin N-terminal homology (ENTH) domain-containing protein		1	0	5	5	NNND
AT2G29190	effector	cytosol,nucleus	not assigned.no ontology.pumilio/Puf RNA-binding domain-containing protein	35.1.12	common	APUM2 | APUM2 (Arabidopsis Pumilio 2); RNA binding / binding		1	0	-30	30	NNND
AT1G06190	effector	cytosol,nucleus	not assigned.unknown	35.2	common	ATP binding / ATPase, coupled to transmembrane movement of ions, phosphorylative mechanism		1	0	10	3	DNNN
AT5G36150	effector	cytosol,plastid	secondary metabolism.isoprenoids.terpenoids	16.1.5	metabolism	ATPEN3 | ATPEN3 (putative pentacyclic triterpene synthase 3); catalytic/ lupeol synthase		1	0	-3	-	DNUN
AT1G10870	effector	endoplasmic reticulum,golgi	signalling.G-proteins	30.5	signaling	AGD4 | AGD4 (ARF-GAP domain 4); ARF GTPase activator/ protein binding / zinc ion binding		1	0	10	10	NNNN
AT1G77100	effector	extracellular	misc.peroxidases	26.12	common	peroxidase, putative		1	0	5	3	NUNN
AT1G20160	effector	extracellular	protein.degradation.subtilases	29.5.1	common	ATSBT5.2 | ATSBT5.2; identical protein binding / serine-type endopeptidase		1	0	10	3	DNUN
AT5G18860	effector	extracellular	nucleotide metabolism.degradation	23.2	metabolism	inosine-uridine preferring nucleoside hydrolase family protein		1	0	-10	-	NNNN
AT1G76970	effector	nucleus	cell.vesicle transport	31.4	common	VHS domain-containing protein / GAT domain-containing protein		1	0	-10	-	NNND
AT1G21380	effector	nucleus	cell.vesicle transport	31.4	common	VHS domain-containing protein / GAT domain-containing protein		1	0	10	10	NNDN
AT1G03910	effector	nucleus	not assigned.no ontology	35.1	common	EXPRESSED IN: 25 plant structures; EXPRESSED DURING: 13 growth stages; CONTAINS InterPro DOMAIN/s: Cactin, central region (InterPro:IPR018816); BEST Arabidopsis thaliana protein match is: unknown protein (TAIR:AT2G36815.2); Has 11516 Blast hits to 6722 proteins in 356 species: Archae - 23; Bacteria - 259; Metazoa - 6122; Fungi - 1009; Plants - 493; Viruses - 33; Other Eukaryotes - 3577 (source: N…		1	0	-5	-	NNNU
AT5G63480	effector	nucleus	not assigned.unknown	35.2	common	unknown protein		1	0	-3	-	DNDU
AT1G21510	effector	nucleus	not assigned.unknown	35.2	common	unknown protein		1	0	5	5	NNDD
AT4G38550	effector	nucleus	not assigned.unknown	35.2	common	LOCATED IN: chloroplast; EXPRESSED IN: 21 plant structures; EXPRESSED DURING: 13 growth stages; CONTAINS InterPro DOMAIN/s: Phospholipase-like, arabidopsis (InterPro:IPR007942); BEST Arabidopsis thaliana protein match is: unknown protein (TAIR:AT2G20950.1); Has 2527 Blast hits to 1973 proteins in 273 species: Archae - 3; Bacteria - 103; Metazoa - 1039; Fungi - 619; Plants - 503; Viruses - 44; Oth…		1	0	5	3	NUNN
AT3G50370	effector	nucleus	not assigned.unknown	35.2	common	unknown protein		1	0	5	5	UNDN
AT5G26910	effector	nucleus	not assigned.unknown	35.2	common	unknown protein		1	0	5	3	NNNU
AT1G15400	effector	nucleus	not assigned.unknown	35.2	common	unknown protein		1	0	-10	-	NNNN
AT4G00752	effector	nucleus	protein.degradation	29.5	common	UBX domain-containing protein		1	0	10	10	NNNN
AT1G71770	effector	nucleus	RNA.processing	27.1	common	PAB5 | PAB5 (POLY(A)-BINDING PROTEIN 5); RNA binding / poly(A) binding / translation initiation factor		1	0	5	3	DDNN
AT1G08420	effector	nucleus	protein.postranslational modification	29.4	kinase	BSL2 | kelch repeat-containing protein / serine/threonine phosphoesterase family protein	#NV	1	0	-5	-	DDNN
AT4G03080	effector	nucleus	protein.postranslational modification	29.4	kinase	BSL1 | kelch repeat-containing serine/threonine phosphoesterase family protein	#NV	1	0	5	5	DDNN
AT4G02710	effector	nucleus	protein.postranslational modification	29.4	kinase	kinase interacting family protein	#NV	1	0	30	5	NNNN
AT1G76580	effector	nucleus	development.squamosa promoter binding like (SPL)	33.3	transcription	transcription factor		1	0	3	3	UNNN
AT1G52830	effector	nucleus	RNA.regulation of transcription.Aux/IAA family	27.3.40	transcription	IAA6, SHY1 | IAA6 (INDOLE-3-ACETIC ACID 6); transcription factor		1	0	5	5	UNDN
AT1G49475	effector	nucleus	RNA.regulation of transcription.B3 transcription factor family	27.3.41	transcription	DNA binding / transcription factor		1	0	3	3	DNNN
AT2G41900	effector	nucleus	RNA.regulation of transcription.C3H zinc finger family	27.3.12	transcription	zinc finger (CCCH-type) family protein		1	0	-30	-	NNUN
AT5G47430	effector	nucleus	RNA.regulation of transcription.putative transcription regulator	27.3.67	transcription	zinc ion binding		1	0	10	10	NNNN
AT3G17390	effector	nucleus,plasma membrane	metal handling.binding, chelation and storage	15.2	common	MTO3, SAMS3, MAT4 | MTO3 (METHIONINE OVER-ACCUMULATOR 3); methionine adenosyltransferase		1	0	-5	-	NNNN
AT3G52400	effector	plasma membrane	cell.vesicle transport	31.4	common	SYP122, ATSYP122 | SYP122 (SYNTAXIN OF PLANTS 122); SNAP receptor		1	0	30	3	NUNN
AT1G75920	effector	plasma membrane	misc.GDSL-motif lipase	26.28	common	family II extracellular lipase 5 (EXL5)		1	0	-5	-	NNNN
AT3G14380	effector	plasma membrane	not assigned.no ontology	35.1	common	integral membrane family protein		1	0	30	10	UNUN
AT5G54820	effector	plasma membrane	protein.degradation.ubiquitin.E3.SCF.FBOX	29.5.11.4.3.2	common	F-box family protein		1	0	-5	-	NNDN
AT3G08710	effector	plasma membrane	redox.thioredoxin	21.1	common	ATH9 | ATH9 (thioredoxin H-type 9)		1	0	-30	-	NNUN
AT2G36800	effector	plasma membrane	stress.biotic	20.1	common	DOGT1, UGT73C5 | DOGT1 (DON-GLUCOSYLTRANSFERASE 1); UDP-glycosyltransferase/ cis-zeatin O-beta-D-glucosyltransferase/ glucosyltransferase/ quercetin 4'-O-glucosyltransferase/ quercetin 7-O-glucosyltransferase/ trans-zeatin O-beta-D-glucosyltransferase/ transferase, transf		1	0	30	5	NNNN
AT5G41260	effector	plasma membrane	protein.postranslational modification	29.4	kinase	protein kinase family protein	RLCK_2	1	0	-10	-	NNNN
AT3G14350	effector	plasma membrane	signalling.receptor kinases.leucine rich repeat V	30.2.5	kinase	SRF7 | SRF7 (STRUBBELIG-RECEPTOR FAMILY 7); ATP binding / protein binding / protein kinase/ protein serine/threonine kinase/ protein tyrosine kinase	LRR_5	1	0	-5	-	NNNN
AT2G47000	effector	plasma membrane	transport.ABC transporters and multidrug resistance systems	34.16	transport	MDR4, PGP4, ABCB4, ATPGP4 | ABCB4 (ATP BINDING CASSETTE SUBFAMILY B4); ATPase, coupled to transmembrane movement of substances / xenobiotic-transporting ATPase		1	0	-3	-	UNNN
AT2G26510	effector	plasma membrane	transport.misc	34.99	transport	PDE135 | PDE135 (pigment defective embryo 135); transmembrane transporter		1	0	30	5	DDND
AT4G25650	effector	plastid	misc. other Ferredoxins and Rieske domain	26.30	common	ACD1-LIKE | ACD1-LIKE (ACD1-LIKE); 2 iron, 2 sulfur cluster binding / electron carrier/ oxidoreductase		1	0	-5	-	NNUN
AT1G02280	effector	plastid	protein.targeting.chloroplast	29.3.3	common	TOC33, ATTOC33, PPI1 | TOC33 (TRANSLOCON AT THE OUTER ENVELOPE MEMBRANE OF CHLOROPLASTS 33); GTP binding / GTPase/ protein binding		1	0	-3	-	NNNN
AT5G51820	effector	plastid	glycolysis.plastid branch.phosphoglucomutase (PGM)	4.2.2	metabolism	PGM, ATPGMP, PGM1, STF1 | PGM (PHOSPHOGLUCOMUTASE); phosphoglucomutase		1	0	5	5	NDNN
AT1G51440	effector	plastid	lipid metabolism.lipid degradation.lipases.triacylglycerol lipase	11.9.2.1	metabolism	lipase class 3 family protein		1	0	5	3	UNNN
AT3G19515	processing	#	not assigned.unknown	35.2	common	FUNCTIONS IN: molecular_function unknown; INVOLVED IN: biological_process unknown; LOCATED IN: cellular_component unknown; EXPRESSED IN: 22 plant structures; EXPRESSED DURING: 13 growth stages; CONTAINS InterPro DOMAIN/s: Apoptosis inhibitory 5 (InterPro:IPR008383); BEST Arabidopsis thaliana protein match is: unknown protein (TAIR:AT1G23935.1); Has 489 Blast hits to 360 proteins in 69 species: Ar…		1	1	10	10	NNDD
AT3G50240	processing	cytosol	cell.organisation	31.1	common	KICP-02 | KICP-02; ATP binding / microtubule motor		1	1	-5	-	NNNU
AT1G27430	processing	cytosol	not assigned.no ontology	35.1	common	GYF domain-containing protein		1	1	5	3	NDNN
AT4G32285	processing	cytosol	not assigned.no ontology.epsin N-terminal homology (ENTH) domain-containing protein	35.1.21	common	epsin N-terminal homology (ENTH) domain-containing protein / clathrin assembly protein-related		1	1	-5	-	NNNN
AT2G25670	processing	cytosol	not assigned.unknown	35.2	common	unknown protein		1	1	-3	-	DNUN
AT5G38270	processing	cytosol	protein.degradation.ubiquitin.E3.SCF.FBOX	29.5.11.4.3.2	common	F-box family protein		1	1	3	3	NNNN
AT5G41790	processing	cytosol,cytoskeleton	signalling.light.COP9 signalosome	30.11.1	signaling	CIP1 | CIP1 (COP1-INTERACTIVE PROTEIN 1); protein binding		1	1	30	3	NUNU
AT5G20490	processing	endoplasmic reticulum	cell.organisation	31.1	common	XIK, ATXIK, XI-17 | XIK; motor/ protein binding		1	1	10	5	NUNN
AT1G52070	processing	extracellular	hormone metabolism.jasmonate.induced-regulated-responsive-activated	17.7.3	hormone	jacalin lectin family protein		1	1	-5	-	NNNN
AT5G53670	processing	extracellular,endoplasmic reticulum	not assigned.unknown	35.2	common	unknown protein		1	1	5	5	NNNN
AT5G45510	processing	extracellular,plasma membrane	not assigned.no ontology	35.1	common	leucine-rich repeat family protein		1	1	-10	-	NNNN
AT4G12770	processing	nucleus	cell.vesicle transport	31.4	common	heat shock protein binding		1	1	-30	-	DUNU
AT5G16730	processing	nucleus	not assigned.no ontology	35.1	common	LOCATED IN: chloroplast; EXPRESSED IN: 23 plant structures; EXPRESSED DURING: 13 growth stages; CONTAINS InterPro DOMAIN/s: Spectrin/alpha-actinin (InterPro:IPR018159); BEST Arabidopsis thaliana protein match is: unknown protein (TAIR:AT3G02930.1); Has 241703 Blast hits to 112530 proteins in 2711 species: Archae - 2642; Bacteria - 41887; Metazoa - 104467; Fungi - 18239; Plants - 8786; Viruses - 1…		1	1	-10	-	NDND
AT5G40450	processing	nucleus	not assigned.unknown	35.2	common	unknown protein		1	1	3	3	UNNN
AT3G58600	processing	nucleus	not assigned.unknown	35.2	common	FUNCTIONS IN: molecular_function unknown; INVOLVED IN: endocytosis; LOCATED IN: membrane; EXPRESSED IN: 24 plant structures; EXPRESSED DURING: 13 growth stages; CONTAINS InterPro DOMAIN/s: Adaptin ear-binding coat-associated protein 1 NECAP-1 (InterPro:IPR012466); BEST Arabidopsis thaliana protein match is: ATNAP4 (Arabidopsis thaliana non-intrinsic ABC protein 4); ATPase, coupled to transmembran…		1	1	-30	-	NUNU
AT4G27010	processing	nucleus	not assigned.unknown	35.2	common	unknown protein		1	1	3	3	DNNN
AT1G11360	processing	nucleus	stress.abiotic.unspecified	20.2.99	common	universal stress protein (USP) family protein		1	1	-5	-	NNUN
AT1G74690	processing	nucleus	signalling.calcium	30.3	signaling	IQD31 | IQD31 (IQ-domain 31); calmodulin binding		1	1	-30	-	NNNN
AT4G26030	processing	nucleus	not assigned.unknown	35.2	transcription	transcription factor		1	1	-30	-	NNNN
AT5G62810	processing	peroxisome	protein.targeting.peroxisomes	29.3.5	common	PEX14, ATPEX14, PED2 | PEX14; protein binding / protein transporter		1	1	3	3	NNUN
AT3G61260	processing	plasma membrane	RNA.regulation of transcription.putative transcription regulator	27.3.67	common	DNA-binding family protein / remorin family protein		1	1	5	5	NDND
AT2G39350	processing	plasma membrane	transport.ABC transporters and multidrug resistance systems	34.16	transport	ABC transporter family protein		1	1	-30	-	NNNN
AT1G71880	processing	plasma membrane	transport.sugars.sucrose	34.2.1	transport	SUC1, ATSUC1 | SUC1 (Sucrose-proton symporter 1); carbohydrate transmembrane transporter/ sucrose:hydrogen symporter/ sugar:hydrogen symporter		1	1	30	10	NNNN
AT1G11320	processing	plastid	not assigned.unknown	35.2	common	unknown protein		1	1	10	3	DNDN
AT3G63410	processing	plastid	secondary metabolism.isoprenoids.tocopherol biosynthesis.MPBQ/MSBQ methyltransferase	16.1.3.3	common	APG1, VTE3, IEP37, E37 | APG1 (ALBINO OR PALE GREEN MUTANT 1); 2-methyl-6-phytyl-1,4-benzoquinone methyltransferase/ S-adenosylmethionine-dependent methyltransferase/ methyltransferase		1	1	-30	-	NNND
AT1G78900	processing	vacuole,golgi	transport.p- and v-ATPases	34.1	transport	VHA-A | VHA-A (VACUOLAR ATP SYNTHASE SUBUNIT A); ATP binding / hydrogen ion transporting ATP synthase, rotational mechanism / hydrolase, acting on acid anhydrides, catalyzing transmembrane movement of substances / proton-transporting ATPase, rotational mechanism		1	1	30	3	NNDD
AT2G47970	processing	cytosol	not assigned.no ontology	35.1	common	NPL4 family protein		1	2	-30	-	NNUN
AT3G02700	processing	cytosol	not assigned.no ontology	35.1	common	NC domain-containing protein		1	2	-10	-	NNUN
AT4G10730	processing	cytosol	protein.postranslational modification	29.4	common	ATP binding / kinase/ protein kinase/ protein serine/threonine kinase/ protein tyrosine kinase		1	2	10	5	NUNN
AT3G11250	processing	cytosol	protein.synthesis.ribosomal protein.eukaryotic.60S subunit.P0	29.2.1.2.2.80	common	60S acidic ribosomal protein P0 (RPP0C)		1	2	10	10	NDDN
AT1G72160	processing	cytosol	protein.targeting.secretory pathway.unspecified	29.3.4.99	common	SEC14 cytosolic factor family protein / phosphoglyceride transfer family protein		1	2	-10	10	NUND
AT5G17330	processing	cytosol	amino acid metabolism.synthesis.central amino acid metabolism.GABA.Glutamate decarboxylase	13.1.1.1.1	metabolism	GAD, GAD1 | GAD; calmodulin binding / glutamate decarboxylase		1	2	-5	-	NNNU
AT1G07110	processing	cytosol	glycolysis.cytosolic branch.fructose-2,6-bisphosphatase (Fru2,6BisPase)	4.1.6	metabolism	F2KP, ATF2KP, FKFBP | F2KP (FRUCTOSE-2,6-BISPHOSPHATASE); fructose-2,6-bisphosphate 2-phosphatase		1	2	5	3	NDNN
AT5G67385	processing	cytosol,plasma membrane	signalling.light	30.11	common	protein binding / signal transducer		1	2	-10	-	NDUN
AT3G04820	processing	mitochondrion	not assigned.unknown	35.2	common	pseudouridine synthase		1	2	-10	-	UUUN
AT4G23040	processing	nucleus	protein.degradation	29.5	common	UBX domain-containing protein		1	2	-10	-	UNNN
AT1G05805	processing	nucleus	RNA.regulation of transcription.bHLH,Basic Helix-Loop-Helix family	27.3.6	transcription	basic helix-loop-helix (bHLH) family protein		1	2	5	5	UNNN
AT5G07350	processing	nucleus	RNA.regulation of transcription.Zn-finger(CCHC)	27.3.73	transcription	tudor domain-containing protein / nuclease family protein		1	2	10	10	DNNN
AT5G61780	processing	nucleus	RNA.regulation of transcription.Zn-finger(CCHC)	27.3.73	transcription	tudor domain-containing protein / nuclease family protein		1	2	-30	-	NNND
AT3G26240	processing	plasma membrane	not assigned.no ontology.DC1 domain containing protein	35.1.26	common	DC1 domain-containing protein		1	2	10	3	NNDN
AT4G23610	processing	plasma membrane	not assigned.unknown	35.2	common	unknown protein		1	2	30	3	UNUN
AT3G58830	processing	plastid	not assigned.no ontology	35.1	common	haloacid dehalogenase (HAD) superfamily protein		1	2	30	5	NNUU
AT5G01490	processing	plastid	transport.calcium	34.21	transport	CAX4, ATCAX4 | CAX4 (CATION EXCHANGER 4); calcium:cation antiporter/ calcium:hydrogen antiporter/ cation:cation antiporter		1	2	5	5	NUNN
AT1G52190	processing	vacuole	transport.peptides and oligopeptides	34.13	transport	proton-dependent oligopeptide transport (POT) family protein		1	2	-30	-	NNNN
AT3G05030	processing	vacuole	transport.unspecified cations	34.14	transport	NHX2, ATNHX2 | NHX2 (SODIUM HYDROGEN EXCHANGER 2); sodium ion transmembrane transporter/ sodium:hydrogen antiporter		1	2	3	3	DNNN
AT4G27450	processing	cytosol	hormone metabolism.auxin.induced-regulated-responsive-activated	17.2.3	hormone	unknown protein		1	3	10	10	NUNN
AT5G20280	processing	cytosol	major CHO metabolism.synthesis.sucrose.SPS	2.1.1.1	metabolism	ATSPS1F | ATSPS1F (sucrose phosphate synthase 1F); sucrose-phosphate synthase/ transferase, transferring glycosyl groups		1	3	5	5	DNUN
AT4G09560	processing	plasma membrane	protein.degradation	29.5	common	peptidase/ protein binding / zinc ion binding		1	3	10	10	NNDN
AT2G39010	processing	plasma membrane	transport.Major Intrinsic Proteins.PIP	34.19.1	transport	PIP2E, PIP2;6 | PIP2E (PLASMA MEMBRANE INTRINSIC PROTEIN 2E); water channel		1	3	-5	-	NNNN
AT4G35600	processing	plastid	protein.postranslational modification.kinase.receptor like cytoplasmatic kinase VII	29.4.1.57	kinase	CONNEXIN 32 | CONNEXIN 32; ATP binding / kinase/ protein kinase/ protein serine/threonine kinase	RLCK_7	1	3	-30	-	NNNN
AT4G05150	processing	nucleus	not assigned.no ontology	35.1	common	octicosapeptide/Phox/Bem1p (PB1) domain-containing protein		1	4	10	5	NDDN
AT3G06340	processing	nucleus	stress.abiotic.heat	20.2.1	common	DNAJ heat shock N-terminal domain-containing protein		1	4	30	10	NNDD
AT1G72350	processing	nucleus	RNA.regulation of transcription.MADS box transcription factor family	27.3.24	transcription	MADS-box protein (AGL60)		1	4	5	3	NNDN
AT5G04290	processing	nucleus	RNA.regulation of transcription.putative transcription regulator	27.3.67	transcription	KTF1 | KTF1 (KOW DOMAIN-CONTAINING TRANSCRIPTION FACTOR 1); nucleotide binding		1	4	10	5	NUNN
AT2G27710	processing	cytosol	protein.synthesis.ribosomal protein.eukaryotic.60S subunit.P2	29.2.1.2.2.82	common	60S acidic ribosomal protein P2 (RPP2B)		1	5	-5	-	NUNN
AT5G38480	processing	cytosol	signalling.14-3-3 proteins	30.7	signaling	GRF3, RCI1 | GRF3 (GENERAL REGULATORY FACTOR 3); ATP binding / protein binding / protein phosphorylated amino acid binding		1	5	5	5	NUNN
AT3G49010	processing	cytosol	protein.synthesis.ribosomal protein.eukaryotic.60S subunit.L13	29.2.1.2.2.13	common	ATBBC1, BBC1, RSU2 | ATBBC1 (ARABIDOPSIS THALIANA BREAST BASIC CONSERVED 1); structural constituent of ribosome		1	7	10	5	DUNU
AT4G22670	effector	cytosol	not assigned.no ontology.pentatricopeptide (PPR) repeat-containing protein	35.1.5	common	AtHip1 | AtHip1 (Arabidopsis thaliana Hsp70-interacting protein 1); binding		2	0	10	10	NNNU
AT5G63220	effector	cytosol	not assigned.unknown	35.2	common	unknown protein		2	0	10	10	DNDN
AT3G17205	effector	cytosol	protein.degradation.ubiquitin.E3.HECT	29.5.11.4.1	common	UPL6 | UPL6 (UBIQUITIN PROTEIN LIGASE 6); ubiquitin-protein ligase		2	0	5	5	DDNN
AT4G09160	effector	cytosol	protein.targeting.secretory pathway.unspecified	29.3.4.99	common	SEC14 cytosolic factor family protein / phosphoglyceride transfer family protein		2	0	5	5	NNUN
AT2G35050	effector	cytosol	protein.postranslational modification	29.4	kinase	protein kinase family protein	MAP3K	2	0	-5	-	NNNN
AT4G37460	effector	cytosol	stress.biotic.signalling	20.1.3	signaling	SRFR1 | SRFR1 (SUPPRESSOR OF RPS4-RLD 1); protein complex scaffold		2	0	-10	-	NNNU
AT4G13350	effector	cytosol,nucleus	signalling.G-proteins	30.5	signaling	NIG | NIG (NSP (NUCLEAR SHUTTLE PROTEIN)-INTERACTING GTPASE); GTP binding / GTPase		2	0	10	10	DUNN
AT3G58640	effector	cytosol,plasma membrane	protein.postranslational modification	29.4	kinase	protein kinase family protein	MAP3K	2	0	3	3	UNNN
AT2G40116	effector	cytosol,plasma membrane	signalling.phosphinositides.phosphoinositide phospholipase C	30.4.4	signaling	phosphoinositide-specific phospholipase C family protein		2	0	-5	-	NNNN
AT1G54890	effector	extracellular	development.late embryogenesis abundant	33.2	common	late embryogenesis abundant protein-related / LEA protein-related		2	0	-30	-	NNNN
AT4G11270	effector	mitochondrion	development.unspecified	33.99	common	transducin family protein / WD-40 repeat family protein		2	0	10	5	NUNU
AT5G45190	effector	nucleus	cell.cycle	31.3	common	cyclin family protein		2	0	3	3	NDNN
AT5G42030	effector	nucleus	not assigned.unknown	35.2	common	ABIL4 | ABIL4 (ABL INTERACTOR-LIKE PROTEIN 4)		2	0	3	3	NNDN
AT5G02310	effector	nucleus	protein.degradation.ubiquitin	29.5.11	common	PRT6 | PRT6 (PROTEOLYSIS 6); ubiquitin-protein ligase		2	0	-5	-	NUNN
AT4G27430	effector	nucleus	cell.organisation	31.1	transcription	CIP7 | CIP7 (COP1-INTERACTING PROTEIN 7); transcription activator		2	0	-5	-	NNNN
AT3G13000	effector	nucleus	RNA.regulation of transcription.NAC domain transcription factor family	27.3.27	transcription	transcription factor		2	0	3	3	DNNN
AT5G09850	effector	nucleus	RNA.regulation of transcription.putative transcription regulator	27.3.67	transcription	transcription elongation factor-related		2	0	10	10	NNNN
AT4G02560	effector	nucleus	RNA.regulation of transcription.putative transcription regulator	27.3.67	transcription	LD | LD (luminidependens); transcription factor		2	0	10	3	DNDN
AT5G45470	effector	plasma membrane	not assigned.unknown	35.2	common	unknown protein		2	0	-5	-	NNNN
AT2G14440	effector	plasma membrane	signalling.receptor kinases.misc	30.2.99	kinase	leucine-rich repeat protein kinase, putative	LRR_1	2	0	5	3	UNNN
AT3G24300	effector	plasma membrane	transport.ammonium	34.5	transport	AMT1;3, ATAMT1;3 | AMT1;3 (AMMONIUM TRANSPORTER 1;3); ammonium transmembrane transporter		2	0	-3	-	DNNN
AT1G57990	effector	plasma membrane	transport.nucleotides	34.10	transport	ATPUP18 | ATPUP18; purine transmembrane transporter		2	0	-5	-	NNNN
AT1G69870	effector	plasma membrane	transport.peptides and oligopeptides	34.13	transport	proton-dependent oligopeptide transport (POT) family protein		2	0	-5	-	NUNN
AT3G26840	effector	plastid	misc.acyl transferases	26.5	common	esterase/lipase/thioesterase family protein		2	0	30	30	NNNN
AT5G52960	effector	plastid	not assigned.unknown	35.2	common	unknown protein		2	0	3	3	UNNU
AT5G35430	processing	cytosol	not assigned.unknown	35.2	common	binding		2	1	10	5	NUND
AT4G32230	processing	cytosol	not assigned.unknown	35.2	common	unknown protein		2	1	30	3	DNDN
AT1G22280	processing	cytosol,nucleus	protein.postranslational modification	29.4	phosphatase	protein phosphatase 2C, putative / PP2C, putative		2	1	-10	-	NNNN
AT5G48720	processing	nucleus	not assigned.unknown	35.2	common	XRI, XRI1 | XRI1 (X-RAY INDUCED TRANSCRIPT 1)		2	1	3	3	UNNN
AT5G52800	processing	nucleus	not assigned.unknown	35.2	common	DNA primase		2	1	5	5	UDNN
AT5G13460	processing	nucleus	signalling.calcium	30.3	signaling	IQD11 | IQD11 (IQ-domain 11); calmodulin binding		2	1	-3	-	NNNN
AT1G52380	processing	nucleus	signalling.G-proteins	30.5	signaling	Ran-binding protein 1 domain-containing protein / RanBP1 domain-containing protein		2	1	-30	-	NNNN
AT3G48990	processing	peroxisome	lipid metabolism.FA synthesis and FA elongation.acyl coa ligase	11.1.8	common	AMP-dependent synthetase and ligase family protein		2	1	3	3	NNNN
AT4G19090	processing	plasma membrane	not assigned.unknown	35.2	common	unknown protein		2	1	-3	-	NUNN
AT2G05810	processing	plastid,plasma membrane	not assigned.no ontology.armadillo/beta-catenin repeat family protein	35.1.3	common	armadillo/beta-catenin repeat family protein		2	1	-30	-	NNNN
AT5G24840	processing	cytosol	not assigned.unknown	35.2	common	tRNA (guanine-N7-)-methyltransferase		2	2	10	10	NNUN
AT1G72100	processing	extracellular	not assigned.no ontology.late embryogenesis abundant domain-containing protein	35.1.22	common	late embryogenesis abundant domain-containing protein / LEA domain-containing protein		2	2	-5	-	NNNN
AT5G28400	processing	nucleus	not assigned.unknown	35.2	common	unknown protein		2	2	10	10	UNDN
AT4G16970	processing	nucleus	protein.postranslational modification	29.4	kinase	ATP binding / kinase/ protein kinase/ protein serine/threonine kinase	soluble	2	2	-10	-	NNNN
AT4G31630	processing	nucleus	RNA.regulation of transcription.B3 transcription factor family	27.3.41	transcription	transcriptional factor B3 family protein		2	2	10	10	NNDN
AT1G04010	processing	plasma membrane	lipid metabolism.'exotics' (steroids, squalene etc).phosphatidylcholinesterol O-acyltransferase	11.8.10	common	phosphatidate-sterol O-acyltransferase/ phosphatidylcholine-sterol O-acyltransferase/ phosphatidylethanolamine-sterol O-acyltransferase		2	2	30	10	NNUN
AT5G16715	processing	plastid	protein.aa activation.valine-tRNA ligase	29.1.9	common	EMB2247 | EMB2247 (embryo defective 2247); ATP binding / aminoacyl-tRNA ligase/ nucleotide binding / valine-tRNA ligase		2	2	10	10	NNND
AT5G39320	processing	extracellular	cell wall.precursor synthesis.UDP-Glc dehydrogenase (UGD)	10.1.4	common	UDP-glucose 6-dehydrogenase, putative		2	3	5	5	NDND
AT3G27080	processing	mitochondrion	protein.targeting.mitochondria	29.3.2	common	TOM20-3 | TOM20-3 (TRANSLOCASE OF OUTER MEMBRANE 20 KDA SUBUNIT 3); P-P-bond-hydrolysis-driven protein transmembrane transporter		2	3	5	5	NNUN
AT5G51660	processing	nucleus	RNA.processing.3' end processing.CPSF160	27.1.3.2	common	CPSF160, ATCPSF160 | CPSF160; nucleic acid binding		2	3	5	5	NNNU
AT2G40770	processing	nucleus	RNA.regulation of transcription.Chromatin Remodeling Factors	27.3.44	transcription	ATP binding / DNA binding / helicase/ nucleic acid binding / protein binding / zinc ion binding		2	3	-30	-	NNNN
AT3G11940	processing	cytosol	protein.synthesis.ribosomal protein.eukaryotic.40S subunit.S5	29.2.1.2.1.5	common	ATRPS5A, AML1 | ATRPS5A (RIBOSOMAL PROTEIN 5A); structural constituent of ribosome		2	4	10	3	DNDN
AT5G61210	processing	nucleus	cell.vesicle transport	31.4	common	SNAP33, ATSNAP33, SNP33, ATSNAP33B | SNAP33 (SOLUBLE N-ETHYLMALEIMIDE-SENSITIVE FACTOR ADAPTOR PROTEIN 33); SNAP receptor/ protein binding		2	4	-30	-	NNNN
AT1G04210	processing	nucleus	protein.postranslational modification	29.4	kinase	leucine-rich repeat family protein / protein kinase family protein	soluble	2	4	30	30	NNNN
AT2G47330	processing	nucleus	DNA.synthesis/chromatin structure	28.1	common	DEAD/DEAH box helicase, putative		2	5	10	5	NUND
AT3G05420	processing	cytosol	lipid metabolism.FA synthesis and FA elongation.acyl-CoA binding protein	11.1.13	common	ACBP4 | ACBP4 (ACYL-COA BINDING PROTEIN 4); acyl-CoA binding		2	6	10	5	NUND
AT3G14415	processing	peroxisome	PS.photorespiration.glycolate oxydase	1.2.2	common	(S)-2-hydroxy-acid oxidase, peroxisomal, putative / glycolate oxidase, putative / short chain alpha-hydroxy acid oxidase, putative		2	6	10	3	UNDN
AT1G01100	effector	cytosol	protein.synthesis.ribosomal protein.eukaryotic.60S subunit.P1	29.2.1.2.2.81	common	60S acidic ribosomal protein P1 (RPP1A)		3	0	-10	-	NNDN
AT4G38470	effector	cytosol	protein.postranslational modification	29.4	kinase	protein kinase family protein	MAP3K	3	0	10	10	NNNN
AT3G56760	effector	cytosol	signalling.calcium	30.3	kinase	calcium-dependent protein kinase, putative / CDPK, putative	CPKRK	3	0	30	30	NDDD
AT4G08170	effector	cytosol	signalling.phosphinositides.inositol-1,3,4-trisphosphate 5/6-kinase	30.4.5	signaling	inositol 1,3,4-trisphosphate 5/6-kinase family protein		3	0	-10	10	NNUN
AT2G42320	effector	nucleus	DNA.synthesis/chromatin structure	28.1	common	nucleolar protein gar2-related		3	0	10	10	NDDN
AT5G11510	effector	nucleus	RNA.regulation of transcription.MYB domain transcription factor family	27.3.25	transcription	MYB3R-4, AtMYB3R4 | MYB3R-4 (myb domain protein 3R-4); DNA binding / transcription coactivator/ transcription factor		3	0	-30	-	NNNN
AT3G48740	effector	plasma membrane	development.unspecified	33.99	transport	nodulin MtN3 family protein		3	0	-30	-	UNNN
AT3G23400	effector	plastid	cell.organisation	31.1	common	plastid-lipid associated protein PAP / fibrillin family protein		3	0	-30	-	NNNN
AT5G54600	effector	plastid	protein.synthesis.ribosomal protein.prokaryotic.chloroplast.50S subunit.L24	29.2.1.1.1.2.24	common	50S ribosomal protein L24, chloroplast (CL24)		3	0	10	5	NNDN
AT3G52390	processing	cytosol	DNA.unspecified	28.99	common	tatD-related deoxyribonuclease family protein		3	1	-30	-	NNNN
AT3G08510	processing	plasma membrane	signalling.phosphinositides.phosphoinositide phospholipase C	30.4.4	signaling	ATPLC2 | ATPLC2 (PHOSPHOLIPASE C 2); phospholipase C		3	1	-5	-	NDDN
AT1G15690	processing	vacuole	transport.H+ transporting pyrophosphatase	34.30	transport	AVP1, ATAVP3, AVP-3 | AVP1; ATPase/ hydrogen-translocating pyrophosphatase		3	1	30	3	NUND
AT1G79190	processing	plasma membrane	not assigned.unknown	35.2	common	binding		3	2	-10	-	NNUN
AT2G06140	processing	#	not assigned.unknown	35.2	common	transposable element gene		3	3	-30	30	NNNN
AT4G30190	processing	plasma membrane	transport.p- and v-ATPases.H+-exporting ATPase	34.1.2	transport	AHA2, PMA2 | AHA2; ATPase/ hydrogen-exporting ATPase, phosphorylative mechanism		3	3	5	5	NNDD
AT1G04390	effector	cytosol	not assigned.unknown	35.2	common	protein binding		4	0	10	3	NDUN
AT2G30710	effector	cytosol,nucleus	signalling.G-proteins	30.5	signaling	RabGAP/TBC domain-containing protein		4	0	10	5	NNND
AT1G70320	processing	cytosol	protein.degradation.ubiquitin.E3.HECT	29.5.11.4.1	common	UPL2 | UPL2 (UBIQUITIN-PROTEIN LIGASE 2); ubiquitin-protein ligase		4	1	-5	-	NNUN
AT4G11740	processing	nucleus	cell.vesicle transport	31.4	common	SAY1 | SAY1		4	1	-3	-	NDND
AT4G13510	processing	plasma membrane	transport.ammonium	34.5	transport	AMT1;1, ATAMT1, ATAMT1;1 | AMT1;1 (AMMONIUM TRANSPORTER 1;1); ammonium transmembrane transporter		4	5	10	5	DUND
AT1G63640	processing	cytosol,nucleus	cell.organisation	31.1	common	kinesin motor protein-related		4	7	10	10	UNDN
AT3G01310	effector	cytosol	not assigned.unknown	35.2	common	acid phosphatase/ oxidoreductase/ transition metal ion binding		5	0	10	5	NUNN
AT3G61300	effector	cytosol	amino acid metabolism.synthesis.aromatic aa.tryptophan.phosphoribosyanthranilate isomerase	13.1.6.5.3	metabolism	C2 domain-containing protein		5	0	-30	-	NDUN
AT3G55980	processing	nucleus	RNA.regulation of transcription.C3H zinc finger family	27.3.12	transcription	SZF1, ATSZF1 | SZF1 (SALT-INDUCIBLE ZINC FINGER 1); transcription factor		5	1	-30	-	NUNN
AT2G18960	processing	plasma membrane	transport.p- and v-ATPases.H+-exporting ATPase	34.1.2	transport	AHA1, PMA, OST2 | AHA1 (ARABIDOPSIS H+ ATPASE 1); ATPase/ hydrogen-exporting ATPase, phosphorylative mechanism / protein binding		5	2	3	3	NDNU
AT1G53310	effector	cytosol	glycolysis.cytosolic branch.phospho-enol-pyruvate carboxylase (PEPC)	4.1.15	common	ATPPC1 | ATPPC1 (PHOSPHOENOLPYRUVATE CARBOXYLASE 1); catalytic/ phosphoenolpyruvate carboxylase		6	0	5	3	UDND
AT4G14180	effector	nucleus	not assigned.unknown	35.2	common	AtPRD1 | AtPRD1 (Arabidopsis thaliana Putative Recombination initiation Defect 1); protein binding / protein homodimerization		6	0	-3	-	NNNN
AT3G44750	effector	nucleus	RNA.regulation of transcription.HDA	27.3.55	transcription	HD2A, ATHD2A, HDA3, HDT1 | HDA3 (HISTONE DEACETYLASE 3); histone deacetylase/ nucleic acid binding / zinc ion binding		6	0	10	5	NUNU
AT1G72880	processing	cytosol	misc.acid and other phosphatases	26.13	phosphatase	acid phosphatase survival protein SurE, putative		6	1	-30	-	NNNU
AT5G61020	processing	extracellular,plasma membrane	not assigned.no ontology	35.1	common	ECT3 | ECT3		6	3	30	10	DNUN
