# Supplementary material for: Reconstruction and analysis of nutrient-induced phosphorylation networks in Arabidopsis thaliana
Source: Front Plant Sci. 2013 Dec 24;4:540. doi: 10.3389/fpls.2013.00540 (PMC3872036; doi:10.3389/fpls.2013.00540)
Supplement: Figure S1 — Phosphopeptide motifs of extracted from peptides associated with proteins which have an absolute correlation coefficient greater than or equal to 0.8 with selected kinases based on the respective phosphorylation level profiles. The analysis was done for those kinases with at least 10 correlated proteins. Those proteins and their associated peptides were then interpreted as the kinase targets. motif-x (Schwartz and Gygi, 2005) was used with p-value threshold 0.01, the occurrence threshold was set to 10. [file DataSheet1.ZIP › supplementary file5.csv]

nucleus	golgi	mitochondrion	endoplasmic reticulum	cytosol	unclear	extracellular	vacuole	plasma membrane	plastid	peroxisome	cytoskeleton	cell plate	endosome
nucleus	0.659382197114441	0.015119749656604	0.526299482582338	0.0877028101665858	0.605388992739628	0.100633087878381	0.18892457682258	0.0844908961343427	0.298057360033875	0.461833992584713	0.0675018331663689	0.0152953205201029	0.00310863705371436	0.00184865791566402
golgi	0.015119749656604	0.004585497846675	0.0189616532578723	0.00672333130221942	0.0191682072149297	0.00591777086969544	0.00965639749243496	0.00639284497092753	0.0149751618866638	0.0152746651243971	0.00162144856290084	0.000392452518409121	0.000299503237733277	0.00032015863343902
mitochondrion	0.526299482582338	0.0189616532578723	0.604294256767224	0.131337333594968	0.613929998863953	0.126297417042767	0.243599409255683	0.110175880694434	0.349768143183203	0.506594235079059	0.0702593284930856	0.0114121061274231	0.00232373201689611	0.00264389065033513
endoplasmic reticulum	0.0877028101665858	0.00672333130221942	0.131337333594968	0.105280551912173	0.137947060220806	0.0690716432400054	0.126121846179268	0.0423022504053621	0.0879093641236432	0.114492858396935	0.0170200460615324	0.00175570863498817	0.000599006475466554	0.000929492806758446
cytosol	0.605388992739628	0.0191682072149297	0.613929998863953	0.137947060220806	0.755037334627738	0.143420740082828	0.25962799632334	0.121340122073389	0.381949249692751	0.540644654899976	0.0849349871420162	0.0155844960599833	0.00313962014727297	0.00270585683745236
unclear	0.100633087878381	0.00591777086969544	0.126297417042767	0.0690716432400054	0.143420740082828	0.0720253648259267	0.0955105497433567	0.0362089086721679	0.0873000299503238	0.115515300484369	0.0185588730416103	0.00227209352763176	0.000722938849701013	0.000846871223935473
extracellular	0.18892457682258	0.00965639749243496	0.243599409255683	0.126121846179268	0.25962799632334	0.0955105497433567	0.209858820370351	0.0681524781310998	0.17395974263377	0.218389498796823	0.0315098061491113	0.00399681906906132	0.000660972662583783	0.00127030683590321
vacuole	0.0844908961343427	0.00639284497092753	0.110175880694434	0.0423022504053621	0.121340122073389	0.0362089086721679	0.0681524781310998	0.0389560763010317	0.0830346907370878	0.0950974418292418	0.0135499395829676	0.00290208309665692	0.000599006475466554	0.000929492806758446
plasma membrane	0.298057360033875	0.0149751618866638	0.349768143183203	0.0879093641236432	0.381949249692751	0.0873000299503238	0.17395974263377	0.0830346907370878	0.279674057855763	0.302477614714904	0.040381298604728	0.00729135468412736	0.0018176748221054	0.00204488417486858
plastid	0.461833992584713	0.0152746651243971	0.506594235079059	0.114492858396935	0.540644654899976	0.115515300484369	0.218389498796823	0.0950974418292418	0.302477614714904	0.4689807594989	0.0651161349623555	0.0106478564863106	0.00215848885125017	0.00238569820401334
peroxisome	0.0675018331663689	0.00162144856290084	0.0702593284930856	0.0170200460615324	0.0849349871420162	0.0185588730416103	0.0315098061491113	0.0135499395829676	0.040381298604728	0.0651161349623555	0.0185072345523459	0.00188996870707551	0.000196226259204561	0.000237537050616047
cytoskeleton	0.0152953205201029	0.000392452518409121	0.0114121061274231	0.00175570863498817	0.0155844960599833	0.00227209352763176	0.00399681906906132	0.00290208309665692	0.00729135468412736	0.0106478564863106	0.00188996870707551	0.00305699856445	0.000247864748468919	9.29492806758446E-05
cell plate	0.00310863705371436	0.000299503237733277	0.00232373201689611	0.000599006475466554	0.00313962014727297	0.000722938849701013	0.000660972662583783	0.000599006475466554	0.0018176748221054	0.00215848885125017	0.000196226259204561	0.000247864748468919	0.000660972662583783	4.13107914114865E-05
endosome	0.00184865791566402	0.00032015863343902	0.00264389065033513	0.000929492806758446	0.00270585683745236	0.000846871223935473	0.00127030683590321	0.000929492806758446	0.00204488417486858	0.00238569820401334	0.000237537050616047	9.29492806758446E-05	4.13107914114865E-05	8.26215828229729E-05
