# Supplementary material for: Reconstruction and analysis of nutrient-induced phosphorylation networks in Arabidopsis thaliana
Source: Front Plant Sci. 2013 Dec 24;4:540. doi: 10.3389/fpls.2013.00540 (PMC3872036; doi:10.3389/fpls.2013.00540)
Supplement: Figure S1 — Phosphopeptide motifs of extracted from peptides associated with proteins which have an absolute correlation coefficient greater than or equal to 0.8 with selected kinases based on the respective phosphorylation level profiles. The analysis was done for those kinases with at least 10 correlated proteins. Those proteins and their associated peptides were then interpreted as the kinase targets. motif-x (Schwartz and Gygi, 2005) was used with p-value threshold 0.01, the occurrence threshold was set to 10. [file DataSheet1.ZIP › supplementary file6.xlsx]

## Sheet: dat_CommonInTreatment_list
Treatment pair	Comon proteins
mannitol-NH4	AT4G30190	AT1G70320	AT1G66200
mannitol-NO3	AT5G39320	AT4G30190	AT4G29810	AT1G53310	AT1G66200
mannitol-PO4	AT5G16880	AT4G30190	AT4G29810	AT1G53310	AT2G29190	AT5G43830	AT3G09200	AT3G11940	AT4G14180	AT2G05810	AT1G66200	AT1G62250	AT1G55150
mannitol-sucrose	AT1G22530	AT4G30190	AT1G74690	AT3G11940	AT4G23680	AT4G14180	AT1G54890	AT3G48990	AT1G04390	AT1G66200	AT5G54600	AT1G68090	AT5G52800
NH4-NO3	AT1G79190	AT1G72100	AT5G43280	AT1G63640	AT2G21940	AT2G06140	AT2G26510	AT4G32230	AT1G33490	AT4G35390	AT1G57990	AT3G02700	AT1G66200	AT1G04210	AT1G71880	AT2G18960	AT4G30190	AT1G72880	AT1G33770
NH4-PO4	AT1G79190	AT1G72100	AT4G27010	AT1G33490	AT4G16970	AT5G16715	AT1G57990	AT1G66200	AT2G39010	AT3G56760	AT2G18960	AT4G30190	AT1G78400
NH4-sucrose	AT1G66200	AT2G39010	AT1G71880	AT2G18960	AT4G30190
NO3-PO4	AT3G08510	AT2G18960	AT4G30190	AT4G13510	AT3G48740	AT5G42030	AT3G53420	AT1G72100	AT2G27710	AT1G24180	AT4G29810	AT5G54820	AT1G01100	AT1G53310	AT1G66200	AT5G37600	AT1G79190	AT5G61020	AT3G06340	AT1G33490	AT1G57990	AT1G20160
NO3-sucrose	AT2G18960	AT4G30190	AT3G48740	AT3G61260	AT4G35230	AT4G35600	AT1G66200	AT1G71880
PO4-sucrose	AT2G18960	AT3G48740	AT2G39010	AT1G66200	AT4G30190	AT3G11940	AT2G40770	AT5G45510	AT4G14180
